# Supplementary material for: Genome-wide identification of bacterial plant colonization genes
Source: PLoS Biol. 2017 Sep 22;15(9):e2002860. doi: 10.1371/journal.pbio.2002860 (PMC5627942; doi:10.1371/journal.pbio.2002860)
Supplement: S1 Data — Included in the S1 Data file are: "barseq summary data": Gene annotation information, RB-TnSeq summary statistics, in vitro Fitness Scores for 148 fitness assays previously described [23], operon assignment, and COG information for all 4576 genes considered in this study. "RPL" refers to fitness score comparing "Root" to "NRI" samples, "NRF" refers to fitness scores comparing NRF to NRI samples, and "RPL.NRF" refers to fitness scores comparing "Root" to NRF samples (the latter used to determine significant colonization genes). "sample metadata": metadata used for barcode sequencing, including index information and file associations (corresponding to files in Open Science Framework repository) "barseq metadata": metadata file used for BarSeqR pipeline "insertion mutant map": list of all mapped insertion mutant strains, with barcode and position information. "strains selected for validation": list of all 22 strains selected for luciferase and lacZ validation assays (Fig 3, S6 and S7 Figs), with corresponding barcode, fitness score, and annotation information. "P. putida homologs": List of all colonization genes identified in [21] with corresponding best-hit matches to WCS417r genes. "Essential genes": Top Database of Essential Genes (http://www.essentialgene.org/) BLAST hit and alignment information for all WCS417r genes. "Fig 2B COG Categories": Data underlying Fig 2B "Fig 3B, S6 Fig Data (Validat'n)": Validation data underlying Fig 3B and S6 Fig., including colonization index (CI), the assay performed, and RB-TnSeq summary statsitics." "Fig 4 Data (Selected heatmap)": Heatmap data underlying Fig 4, including fitness scores, the relevent condition presented, and the panel the data is located in. Note: gene identifiers are gene symbols where applicable, and locus identifiers otherwise. "S5 Fig Data": Data underlying S5 Fig (x axis: Mesh ratio; y-axis: Root Intensity). "S7 Fig Data (Timecourse Valid)": Raw data underlying S7 Fig. For panel A, the "Root Fraction Mutant [file pbio.2002860.s012.xlsx]

## Sheet: barseq summary data
sysName	Gene.Product.Name	Gene.Symbol	Start.Coord	End.Coord	Strand	DNA.Sequence.Length..bp.	COG	COG.Description	COG.Category	COG.Category.Number	RPL.mean	NRF.mean	RPL.NRF.mean	RPL.p	NRF.p	RPL.NRF.p	RPL.t	sig.RPL	sig.NRF	sig.RPL.NRF	sig.RPL.NRF.d	sig.RPL.NRF.e	operonid	genes.in.operon	operon.depleted	operon.enriched	NiCl2 (S)	CoCl2 (S)	Thallium acetate (S)	Nitrate (S)	Chlorite (S)	Benzalkonium Chloride (S)	Dimethyl Sulfoxide L (S)	A22 (S)	Neomycin (S)	D-Glucose (C)	D-Fructose (C)	Sucrose (C)	L-Arabinose (C)	D-Xylose (C)	D-Galactose (C)	D-Ribose (C)	a-Ketoglutaric (C)	D-Gluconic Acid (C)	D-Glucose-6-Phosphate (C)	acetate (C)	Fumarate (C)	2-Deoxy-D-Ribose (C)	Trisodium citrate (C)
PS417_00015	DNA replication and repair protein RecF	recF	2905	4008	+	1104	COG1195	Recombinational DNA repair ATPase RecF	Replication, recombination and repair	15	-0.332961	-0.261322	-0.0716389	0.00521748	0.00453274	0.54385	-3.85514	FALSE	FALSE	FALSE	FALSE	FALSE	1	4	0	0	-0.034	-0.25	-0.123	-0.045	-0.011	-0.283	-0.071	-0.12	-0.11	-0.176	0.006	-0.079	-0.066	-0.104	-0.114	-0.144	-0.08	-0.297	-0.171	0.004	0.037	-0.115	-0.114
PS417_00025	DNA-binding response regulator, OmpR family, contains REC and winged-helix (wHTH) domain	NA	6537	7259	-	723	COG0745	DNA-binding response regulator, OmpR family, contains REC and winged-helix (wHTH) domain	Transcription	2	0.166462	0.00274943	0.163712	0.111519	0.955518	0.109265	2.35562	FALSE	FALSE	FALSE	FALSE	FALSE	2	2	0	0	0.107	-0.095	-0.01	0.107	0.047	0.039	-0.09	0.052	-0.013	-0.012	0.178	0.185	0.075	0.027	0.022	0.074	0.056	0.076	0.132	0.03	0.069	0.171	-0.125
PS417_00030	hypothetical protein	NA	7272	7457	-	186	NA	No COG Annotation	No COG Annotation	25	-0.114115	-0.00160335	-0.112512	0.49339	0.98811	0.497795	-0.616126	FALSE	FALSE	FALSE	FALSE	FALSE	2	2	0	0	-0.212	-0.654	-0.359	0.655	-0.148	0.117	-0.309	-0.147	0	-0.235	0.012	-0.28	-0.639	-0.346	-0.201	0.031	-0.23	-0.251	-0.289	-0.072	-0.695	-0.193	-0.356
PS417_00035	FecR family protein	NA	7515	8432	+	918	COG4254	Uncharacterized conserved protein, contains LysM and FecR domains	General function prediction only	6	0.314023	0.176831	0.137192	0.0235091	0.0560605	0.307408	2.5232	FALSE	FALSE	FALSE	FALSE	FALSE	3	2	0	0	-0.067	-0.308	-0.117	-0.04	-0.158	-0.195	-0.068	0.056	-0.166	-0.088	0.083	-0.515	0.223	0.055	0.154	0.138	0.011	-0.065	-0.111	-0.066	0.115	0.021	-0.014
PS417_00040	sensor domain CHASE2-containing protein	NA	8436	10715	+	2280	COG4252	Extracellular (periplasmic) sensor domain CHASE2 (specificity unknown)	Signal transduction mechanisms	9	0.0703989	0.0523125	0.0180864	0.291063	0.310872	0.775009	0.902643	FALSE	FALSE	FALSE	FALSE	FALSE	3	2	0	0	0.055	0.049	0.006	-0.009	0.005	-0.097	0.169	-0.057	0.167	0.188	-0.088	0.032	-0.037	-0.031	0.083	0.022	-0.044	-0.107	0.019	0.038	-0.051	-0.008	0.052
PS417_00045	1-acyl-sn-glycerol-3-phosphate acyltransferase	NA	10898	11668	-	771	COG0204	1-acyl-sn-glycerol-3-phosphate acyltransferase	Lipid transport and metabolism	7	-1.7629	-0.830917	-0.93198	0.000416134	0.00862848	0.0570698	-2.86243	TRUE	TRUE	FALSE	FALSE	FALSE	4	4	0	0	-1.658	-1.393	-0.353	-0.736	0.181	0.687	-0.791	0.046	4.333	0.379	-0.219	0.159	-0.349	-0.637	0.586	0.053	0.069	0.543	-0.51	0.037	0.294	-0.225	0.004
PS417_00065	DNA-3-methyladenine glycosylase I	NA	15376	15933	+	558	COG2818	3-methyladenine DNA glycosylase Tag	Replication, recombination and repair	15	-0.31572	0.100444	-0.416164	0.436801	0.639005	0.309609	0.168498	FALSE	FALSE	FALSE	FALSE	FALSE	5	2	0	0	0.29	0.213	-0.208	-0.427	0.237	0.069	0.389	0.768	0.784	0.034	-0.649	-0.079	-0.298	-0.062	-0.391	0.515	-1.242	-0.476	0.101	0.343	-0.539	-0.254	-0.323
PS417_00075	Tetratricopeptide repeat-containing protein	NA	16998	17309	-	312	NA	No COG Annotation	No COG Annotation	25	0.0207378	0.0497738	-0.029036	0.930618	0.721609	0.900932	0.297937	FALSE	FALSE	FALSE	FALSE	FALSE	6	5	1	0	0.65	0.202	-1.95	0.437	0.376	0.106	-0.109	0.118	0.433	0.181	0.097	-0.301	0.324	0.114	0.091	0.453	0.356	0.25	0.346	0.407	0.133	0.269	-0.002
PS417_00080	trk system potassium uptake protein TrkA	trkA	17327	18700	-	1374	COG0569	Trk K+ transport system, NAD-binding component	Inorganic ion transport and metabolism	3	-0.0962943	-0.0198413	-0.076453	0.554428	0.912978	0.737488	-3.03377	FALSE	FALSE	FALSE	FALSE	FALSE	6	5	1	0	-0.671	-1.048	-0.942	-0.07	0.006	0.02	-0.469	-1.308	0.274	-0.303	-0.086	-0.186	-0.099	-0.096	-0.277	-0.184	-0.173	-0.143	-0.093	0.136	-0.059	-0.008	-0.373
PS417_00085	16S rRNA m(5)C-967 methyltransferase	rsmB	18722	20032	-	1311	COG0144	16S rRNA C967 or C1407 C5-methylase, RsmB/RsmF family	Translation, ribosomal structure and biogenesis	14	0.221302	0.799109	-0.577806	0.268728	8.82911e-05	0.00633308	0.584709	FALSE	TRUE	TRUE	TRUE	FALSE	6	5	1	0	0.333	0.429	0.534	0.027	-0.096	-0.325	-0.216	-0.034	-0.62	-0.228	0.049	-0.23	0.402	-0.357	-0.282	-0.331	-0.055	-0.113	0.171	-0.222	-0.232	-0.615	0.164
PS417_00100	peptidoglycan-binding protein	NA	21694	22470	+	777	NA	No COG Annotation	No COG Annotation	25	-0.0154047	0.0385928	-0.0539975	0.904789	0.659233	0.644067	-0.739878	FALSE	FALSE	FALSE	FALSE	FALSE	7	3	0	0	-0.246	-0.085	0.191	0.163	-0.21	-0.13	0.052	-0.102	-0.053	-0.035	-0.306	0.059	-0.227	-0.113	-0.331	0.182	-0.168	-0.027	-0.232	-0.305	0.135	-0.07	-0.079
PS417_00115	NADPH2:quinone reductase	qor	24371	25348	-	978	COG0604	NADPH:quinone reductase or related Zn-dependent oxidoreductase	Energy production and conversion	12	0.106179	0.0170493	0.0891295	0.345939	0.866046	0.416845	0.939499	FALSE	FALSE	FALSE	FALSE	FALSE	8	1	0	0	0.001	-0.058	-0.038	0.104	-0.059	-0.083	0.014	-0.087	0.109	-0.099	0.118	-0.126	0.067	-0.146	-0.165	0.056	-0.064	-0.027	-0.003	-0.026	-0.124	-0.257	-0.012
PS417_00130	sulfate permease, SulP family	NA	27295	28887	-	1593	COG0659	Sulfate permease or related transporter, MFS superfamily	Inorganic ion transport and metabolism	3	-0.0280367	-0.0432381	0.0152014	0.826695	0.624863	0.892209	-0.353888	FALSE	FALSE	FALSE	FALSE	FALSE	10	3	0	0	0.069	-0.02	0.063	0.125	0.035	0.111	0.038	0.121	0.112	0.007	-0.08	-0.183	0.014	0.074	-0.089	0.245	0.09	-0.089	-0.049	-0.007	0.021	-0.113	-0.042
PS417_00135	glycine betaine/proline transport system substrate-binding protein	NA	29021	29935	-	915	COG2113	ABC-type proline/glycine betaine transport system, periplasmic component	Amino acid transport and metabolism	1	0.087552	-0.0827204	0.170272	0.436871	0.287425	0.161903	0.441071	FALSE	FALSE	FALSE	FALSE	FALSE	10	3	0	0	-0.036	-0.156	0.027	-0.153	-0.082	0.038	-0.21	-0.178	0.027	-0.093	-0.043	-0.255	-0.117	-0.15	0.015	-0.09	-0.23	0.064	-0.191	-0.164	-0.14	-0.024	-0.185
PS417_00140	choline-sulfatase	betC	29951	31465	-	1515	COG3119	Arylsulfatase A or related enzyme	Inorganic ion transport and metabolism	3	0.0546369	-0.0545513	0.109188	0.492123	0.256752	0.154682	0.653133	FALSE	FALSE	FALSE	FALSE	FALSE	10	3	0	0	0.03	0.104	0.261	-0.013	-0.037	-0.082	0.071	0.096	0.013	-0.143	-0.094	-0.068	-0.08	-0.157	-0.105	-0.126	-0.146	-0.185	-0.046	-0.162	-0.026	-0.058	-0.187
PS417_00145	putative choline sulfate-utilization transcription factor	NA	31569	32519	+	951	COG0583	DNA-binding transcriptional regulator, LysR family	Transcription	2	0.00452726	0.0748834	-0.0703561	0.957941	0.129577	0.400164	-0.0249086	FALSE	FALSE	FALSE	FALSE	FALSE	11	6	2	0	-0.196	-0.159	-0.318	0.003	-0.114	-0.113	-0.119	-0.03	-0.125	-0.071	-0.091	-0.138	0.005	-0.103	-0.398	-0.009	-0.245	-0.02	-0.163	0.007	-0.006	-0.176	-0.184
PS417_00150	DOPA 4,5-dioxygenase	NA	32551	32880	+	330	COG3805	Aromatic ring-cleaving dioxygenase	Secondary metabolites biosynthesis, transport and catabolism	19	0.149063	-0.139837	0.288899	0.213558	0.0769602	0.0206422	1.48996	FALSE	FALSE	FALSE	FALSE	FALSE	11	6	2	0	0.062	-0.186	-0.006	0.024	0.096	-0.036	0.175	0.027	-0.063	-0.146	0.037	0.219	-0.148	0.094	-0.824	-0.107	0.087	0.079	-0.1	-0.048	0.164	0.048	-0.074
PS417_00155	2-dehydro-3-deoxygalactonokinase	NA	32977	33936	+	960	COG3734	2-keto-3-deoxy-galactonokinase	Carbohydrate transport and metabolism	5	-0.933505	-0.0294362	-0.904069	0.000225747	0.828078	0.000349283	-5.8838	TRUE	FALSE	TRUE	TRUE	FALSE	11	6	2	0	-0.257	-0.311	-0.664	-0.165	-0.042	0.281	0.146	-0.314	0.269	0.34	0.23	-0.328	0.835	0.139	-1.444	-0.054	0.321	-0.203	0.08	0.223	0.145	0.173	-0.302
PS417_00160	2-dehydro-3-deoxyphosphogalactonate aldolase	NA	33938	34558	+	621	COG0800	2-keto-3-deoxy-6-phosphogluconate aldolase	Carbohydrate transport and metabolism	5	-1.57741	-0.0719764	-1.50543	8.35307e-05	0.636184	0.000139069	-8.80497	TRUE	FALSE	TRUE	TRUE	FALSE	11	6	2	0	0.089	0.027	-0.333	0.033	-0.413	-0.357	0.019	-0.787	-0.467	-0.303	-0.257	-0.293	-0.432	0.24	-4.717	0.144	-0.101	-0.355	-0.558	0.016	-0.071	-0.096	-0.237
PS417_00165	galactonate dehydratase	dgoD	34607	35755	+	1149	COG4948	L-alanine-DL-glutamate epimerase or related enzyme of enolase superfamily	Cell wall/membrane/envelope biogenesis	11	-0.406497	0.0450611	-0.451558	0.00393629	0.505446	0.00239976	-4.72391	FALSE	FALSE	FALSE	FALSE	FALSE	11	6	2	0	0.203	-0.031	-0.075	-0.055	0.061	0.194	0.019	0.044	0.13	-0.044	-0.005	-0.063	-0.596	-0.009	-3.682	-0.041	-0.012	-0.082	-0.238	-0.252	-0.048	-0.165	-0.251
PS417_00170	MFS transporter, ACS family, D-galactonate transporter	dgoT	35939	37246	+	1308	COG2271	Sugar phosphate permease	Carbohydrate transport and metabolism	5	0.0519401	-0.0307836	0.0827237	0.404044	0.413021	0.145859	0.759069	FALSE	FALSE	FALSE	FALSE	FALSE	11	6	2	0	0.001	-0.108	-0.075	0.005	0.024	0.001	0.075	0.078	0.302	-0.159	-0.155	-0.025	-0.04	-0.172	-0.888	-0.062	-0.032	-0.123	-0.207	-0.034	-0.125	-0.095	0.066
PS417_00175	Nickel/cobalt transporter regulator	NA	37312	37752	-	441	NA	No COG Annotation	No COG Annotation	25	-0.473009	-0.0990586	-0.37395	0.133664	0.696347	0.253581	-0.840817	FALSE	FALSE	FALSE	FALSE	FALSE	12	3	0	1	-0.161	-0.244	0.369	-0.412	-0.316	-0.01	-0.387	-0.161	-0.218	0.287	0.096	-0.271	-0.123	0.219	0.191	-0.131	0.377	-0.593	0.107	0.093	0.044	-0.005	-0.033
PS417_00180	tryptophan synthase, alpha chain	trpA	37889	38698	-	810	COG0159	Tryptophan synthase alpha chain	Amino acid transport and metabolism	1	-2.06639	-3.36681	1.30042	0.000937391	1.2589e-05	0.0539981	-3.37079	TRUE	TRUE	FALSE	FALSE	FALSE	12	3	0	1	-0.457	0.034	-1.684	-0.472	0.05	-0.477	-0.077	-0.635	0.107	-4.003	-3.438	-3.353	-3.938	-3.238	-3.488	-4.456	-3.184	-3.151	-4.024	-1.466	-2.098	-4.22	-2.423
PS417_00185	tryptophan synthase, beta chain	trpB	38698	39939	-	1242	COG0133	Tryptophan synthase beta chain	Amino acid transport and metabolism	1	-1.96048	-3.96713	2.00665	2.41294e-07	1.79273e-13	1.03556e-07	-4.78117	TRUE	TRUE	TRUE	FALSE	TRUE	12	3	0	1	0.159	0.261	-0.587	-0.056	0.159	-0.012	-0.16	-0.239	0.413	-4.523	-3.845	-4.932	-4.512	-3.983	-4.699	-5.352	-4.196	-4.476	-4.781	-2.437	-1.693	-5.037	-2.566
PS417_00190	DNA-binding transcriptional regulator, LysR family	trpI	40050	40946	+	897	COG0583	DNA-binding transcriptional regulator, LysR family	Transcription	2	-0.330946	0.00288806	-0.333834	0.057884	0.980029	0.0781656	-1.92216	FALSE	FALSE	FALSE	FALSE	FALSE	13	1	0	0	-0.642	-0.606	-0.257	-0.36	-0.23	-0.005	0.117	-0.265	0.079	-0.008	-0.053	-0.218	-0.092	0.053	-0.174	0.017	-0.114	-0.209	0.302	-0.187	0.029	-0.135	-0.007
PS417_00195	Membrane-anchored ribosome-binding protein, inhibits growth in stationary phase, ElaB/YqjD/DUF883 family	NA	40956	41282	-	327	COG4575	Membrane-anchored ribosome-binding protein, inhibits growth in stationary phase, ElaB/YqjD/DUF883 family	Translation, ribosomal structure and biogenesis	14	0.325198	0.0465663	0.278632	0.317849	0.823251	0.392271	2.68318	FALSE	FALSE	FALSE	FALSE	FALSE	14	1	0	0	-0.57	-0.077	-0.415	0.137	-0.314	-0.762	-0.757	-0.099	-0.231	-0.284	0.791	0.329	0.246	0.808	0.318	0.002	0.677	0.189	0.082	0.155	0.336	0.633	0.641
PS417_00205	Protein of unknown function (DUF1161)	NA	41770	41997	+	228	NA	No COG Annotation	No COG Annotation	25	-0.432054	-0.237293	-0.194762	0.468559	0.543694	0.748681	0.626667	FALSE	FALSE	FALSE	FALSE	FALSE	15	2	0	0	NA	NA	NA	NA	NA	NA	NA	NA	NA	NA	NA	NA	NA	NA	NA	NA	NA	NA	NA	NA	NA	NA	NA
PS417_00210	luciferase family oxidoreductase, group 1	NA	42057	43058	-	1002	COG2141	Flavin-dependent oxidoreductase, luciferase family (includes alkanesulfonate monooxygenase SsuD and methylene tetrahydromethanopterin reductase)	Coenzyme transport and metabolism	10	-0.0326589	-0.0954321	0.0627732	0.80771	0.298516	0.628951	-0.544359	FALSE	FALSE	FALSE	FALSE	FALSE	16	1	0	0	-0.075	0.328	-0.235	0.147	-0.005	0.138	-0.13	0.126	0.2	-0.022	-0.235	-0.203	0.078	-0.036	-0.021	-0.082	0.008	-0.002	-0.305	-0.222	-0.065	-0.032	0.039
PS417_00215	osmotically inducible protein OsmC	osmC	43276	43707	+	432	COG1764	Organic hydroperoxide reductase OsmC/OhrA	Defense mechanisms	17	0.213672	-0.0319042	0.245576	0.0626011	0.694219	0.0364338	1.39806	FALSE	FALSE	FALSE	FALSE	FALSE	17	1	0	0	0.053	-0.089	-0.078	-0.081	0.13	-0.015	-0.132	-0.042	-0.105	-0.039	-0.021	-0.31	-0.325	-0.073	-0.042	-0.165	-0.118	-0.131	0.007	0.048	-0.204	-0.233	-0.042
PS417_00220	Protein of unknown function (DUF1161)	NA	43943	44182	+	240	NA	No COG Annotation	No COG Annotation	25	-0.587165	-0.0166406	-0.570524	0.121313	0.938454	0.161351	-0.570548	FALSE	FALSE	FALSE	FALSE	FALSE	18	1	0	0	0.476	0.562	0.305	0.077	0.485	0.555	0.319	-0.16	1.098	-0.624	-0.53	-0.268	-0.205	-0.677	-0.696	-0.39	-0.517	-0.495	0.302	-0.193	0.121	-0.628	-0.532
PS417_00225	(2Fe-2S) ferredoxin	NA	44183	44605	-	423	COG3411	(2Fe-2S) ferredoxin	Energy production and conversion	12	-0.111825	-0.067678	-0.0441467	0.497895	0.678992	0.746579	-1.16879	FALSE	FALSE	FALSE	FALSE	FALSE	19	1	0	0	-0.251	-0.329	-0.126	0.065	0.059	-0.144	0.103	-0.244	0.169	0.178	0.067	-0.261	-0.053	-0.279	-0.134	-0.111	-0.055	-0.162	0.001	0.077	-0.222	-0.037	-0.002
PS417_00230	Predicted aminopeptidase	NA	44748	45791	+	1044	COG4324	Predicted aminopeptidase	General function prediction only	6	0.200152	0.107168	0.092984	0.0694454	0.158708	0.381343	1.98165	FALSE	FALSE	FALSE	FALSE	FALSE	20	1	0	0	-0.06	-0.082	0.022	0.126	-0.207	-0.072	-0.066	-0.218	0.08	-0.173	-0.088	-0.061	-0.158	-0.157	-0.172	-0.076	-0.196	0.019	0.008	-0.056	-0.148	-0.085	-0.072
PS417_00235	phosphoglycolate phosphatase	NA	45878	46537	-	660	COG0546	Phosphoglycolate phosphatase, HAD superfamily	Energy production and conversion	12	0.209814	0.0563642	0.15345	0.092058	0.320641	0.232901	2.30829	FALSE	FALSE	FALSE	FALSE	FALSE	21	2	0	0	0.026	-0.181	-0.102	-0.139	-0.243	-0.01	-0.246	-0.004	-0.079	-0.029	-0.213	0.103	-0.091	-0.12	0	0.024	0.043	-0.102	-0.002	-0.082	-0.054	-0.06	-0.081
PS417_00240	Carbonic anhydrase or acetyltransferase, isoleucine patch superfamily	NA	46534	47076	-	543	COG0663	Carbonic anhydrase or acetyltransferase, isoleucine patch superfamily	General function prediction only	6	-0.0755304	-0.0470433	-0.028487	0.399691	0.414361	0.759365	-0.921634	FALSE	FALSE	FALSE	FALSE	FALSE	21	2	0	0	-0.007	0.119	-0.134	0.037	-0.097	-0.166	0.116	0.057	0.094	-0.089	-0.104	-0.196	-0.194	-0.105	-0.013	-0.044	-0.178	-0.037	-0.098	0.053	-0.102	-0.072	0.503
PS417_00245	oligopeptidase A Metallo peptidase. MEROPS family M03A	prlC	47179	49230	+	2052	COG0339	Zn-dependent oligopeptidase	Amino acid transport and metabolism	1	-0.188236	-0.179756	-0.00848001	0.00498725	0.00326745	0.908967	-3.57547	FALSE	FALSE	FALSE	FALSE	FALSE	22	2	0	0	-0.269	-0.201	0.24	-0.151	-0.034	0.226	-0.012	-0.048	0.06	-0.049	-0.106	-0.083	-0.174	-0.192	-0.117	-0.071	-0.243	-0.096	0.004	-0.005	0.01	-0.022	-0.592
PS417_00260	gluconate 2-dehydrogenase gamma chain	NA	49936	50688	+	753	NA	No COG Annotation	No COG Annotation	25	0.0113167	-0.0471634	0.0584801	0.915259	0.344787	0.582042	-0.628695	FALSE	FALSE	FALSE	FALSE	FALSE	24	3	0	0	-0.259	-0.021	-0.154	0.012	-0.078	0.038	-0.154	-0.218	-0.336	0.129	0.247	0	-0.093	0.025	-0.083	-0.022	0.321	-0.101	0.188	0.167	-0.128	-0.021	-0.007
PS417_00265	gluconate 2-dehydrogenase alpha chain	NA	50691	52475	+	1785	COG2303	Choline dehydrogenase or related flavoprotein	Lipid transport and metabolism	7	0.012439	0.0203853	-0.00794627	0.848642	0.752872	0.906248	0.181672	FALSE	FALSE	FALSE	FALSE	FALSE	24	3	0	0	0.036	-0.009	0.174	0.081	0	0.061	-0.091	-0.004	-0.364	-0.04	-0.009	-0.161	-0.111	0.072	0.03	-0.109	-0.016	-0.137	0.07	-0.069	-0.007	0.01	0.088
PS417_00270	Cytochrome c, mono- and diheme variants	adhB	52488	53750	+	1263	COG2010	Cytochrome c, mono- and diheme variants	Energy production and conversion	12	0.114438	-0.0524812	0.166919	0.0985442	0.200153	0.0259795	1.66007	FALSE	FALSE	FALSE	FALSE	FALSE	24	3	0	0	0.015	0.029	0.02	-0.006	-0.108	0.03	-0.056	-0.06	-0.271	-0.185	-0.037	-0.184	-0.125	-0.037	-0.074	-0.264	-0.036	-0.202	-0.198	-0.045	-0.107	-0.163	-0.129
PS417_00275	hypothetical protein	NA	53828	54085	-	258	NA	No COG Annotation	No COG Annotation	25	-0.117604	-0.00879576	-0.108808	0.335988	0.898594	0.377026	-1.05916	FALSE	FALSE	FALSE	FALSE	FALSE	25	1	0	0	-0.05	-0.28	-0.234	0.083	-0.341	-0.061	-0.122	0.08	-0.351	0.368	0.068	0.267	0.234	0.03	0.031	0.083	0.04	0.199	-0.185	-0.113	-0.05	0.177	0.078
PS417_00280	DNA repair photolyase	NA	54309	55367	+	1059	COG1533	DNA repair photolyase	Replication, recombination and repair	15	0.101683	0.0805011	0.0211821	0.218261	0.119167	0.803505	1.11452	FALSE	FALSE	FALSE	FALSE	FALSE	26	1	0	0	-0.028	-0.149	-0.01	0.014	-0.017	0.084	-0.04	-0.056	-0.019	-0.029	-0.058	-0.121	0.044	0.042	-0.13	0.113	0.013	0.041	0.055	-0.046	-0.119	0.035	0.066
PS417_00285	carbonic anhydrase	cynT2	55595	56326	+	732	COG0288	Carbonic anhydrase	Inorganic ion transport and metabolism	3	-0.0653973	-0.0886476	0.0232503	0.494331	0.202647	0.804909	-0.785397	FALSE	FALSE	FALSE	FALSE	FALSE	27	2	0	0	-0.044	0.069	0.106	0.015	-0.276	0.325	0.164	0.181	0.074	-0.309	-0.07	-0.234	0.146	0	-0.127	0.063	-0.083	-0.409	-0.072	-0.219	-0.279	-0.197	0.132
PS417_00290	Sulfate permease, MFS superfamily	NA	56412	57959	+	1548	COG0659	Sulfate permease or related transporter, MFS superfamily	Inorganic ion transport and metabolism	3	-0.0412143	-0.0867194	0.045505	0.713559	0.156166	0.680598	-1.32264	FALSE	FALSE	FALSE	FALSE	FALSE	27	2	0	0	0.125	-0.161	0.055	0.015	0.063	-0.083	0.025	0.015	0.011	-0.131	-0.066	-0.06	0.065	0.036	0.013	0.06	-0.063	-0.125	0.097	-0.187	0.047	-0.028	-0.076
PS417_00295	hypothetical protein	NA	58091	58738	-	648	NA	No COG Annotation	No COG Annotation	25	-0.712402	-0.159775	-0.552627	9.78645e-05	0.104108	0.00152297	-6.56656	TRUE	FALSE	TRUE	TRUE	FALSE	28	1	1	0	-0.244	-0.248	-0.455	-0.414	-0.225	-0.202	0.19	-0.14	-0.349	-0.661	-0.813	-0.414	-0.304	-0.183	-0.662	-0.455	-0.603	-0.347	-0.622	-0.471	-0.617	-0.373	-0.092
PS417_00300	cytochrome c oxidase subunit 2	ctaC	59106	60233	+	1128	COG1622	Heme/copper-type cytochrome/quinol oxidase, subunit 2	Energy production and conversion	12	-0.393568	-0.419162	0.0255934	0.000400094	1.38557e-07	0.789624	-5.57373	FALSE	FALSE	FALSE	FALSE	FALSE	29	4	0	1	-0.011	-0.008	0.014	0.077	0.055	0.079	0.252	0.016	0.116	-0.081	-0.034	0.097	0.107	0.124	0.052	0.021	0.156	0.024	0.124	0.116	-0.034	0.075	-0.023
PS417_00305	cytochrome c oxidase subunit 1	ctaD	60292	61878	+	1587	COG0843	Heme/copper-type cytochrome/quinol oxidase, subunit 1	Energy production and conversion	12	0.0215918	-0.497059	0.518651	0.735867	2.27117e-05	1.70026e-05	-0.115237	FALSE	FALSE	TRUE	FALSE	TRUE	29	4	0	1	-0.085	0.013	-0.079	0.036	0.03	0.032	0.006	0.1	-0.024	-0.123	0.018	0.076	-0.065	0.011	-0.003	-0.042	-0.117	-0.036	-0.168	-0.028	0.181	-0.125	-0.096
PS417_00310	cytochrome c oxidase assembly protein subunit 11	NA	61900	62451	+	552	COG3175	Cytochrome c oxidase assembly protein Cox11	Energy production and conversion	12	-0.261861	-0.467333	0.205472	0.167343	7.78894e-05	0.282627	-2.54945	FALSE	FALSE	FALSE	FALSE	FALSE	29	4	0	1	-0.115	0.028	-0.432	-0.566	-0.32	-0.362	-0.223	-0.424	-0.236	0.154	-0.015	0.068	0.272	0.135	0.207	0.208	0.061	0.241	-0.086	0.197	0.103	-0.077	-0.215
PS417_00315	cytochrome c oxidase subunit 3	NA	62487	63374	+	888	COG1845	Heme/copper-type cytochrome/quinol oxidase, subunit 3	Energy production and conversion	12	-0.282047	-0.331952	0.0499053	0.149302	0.0329185	0.817619	-2.36135	FALSE	FALSE	FALSE	FALSE	FALSE	29	4	0	1	0.198	-0.206	-0.441	-0.074	0.074	-0.115	-0.064	-0.068	0.553	0.142	-0.113	-0.057	0.244	0.16	-0.042	-0.232	0.075	-0.072	-0.194	0.052	0.324	-0.556	0.121
PS417_00325	Cytochrome oxidase assembly protein ShyY1	NA	63613	64377	+	765	COG3346	Cytochrome oxidase assembly protein ShyY1	Posttranslational modification, protein turnover, chaperones	13	-0.27301	-0.493873	0.220863	0.07337	0.000100061	0.171223	-2.80867	FALSE	FALSE	FALSE	FALSE	FALSE	31	5	0	0	0.089	-0.119	0.153	0.121	-0.025	-0.149	0.064	-0.132	0.074	0.252	0.059	0.272	0.158	0.193	0.216	0.068	-0.045	0.224	0.122	0.234	-0.352	0.06	0.198
PS417_00330	hypothetical protein	NA	64343	64927	+	585	NA	No COG Annotation	No COG Annotation	25	-0.0963913	-0.477066	0.380675	0.239602	9.32721e-06	0.000805917	-1.10069	FALSE	FALSE	FALSE	FALSE	FALSE	31	5	0	0	-0.002	-0.12	0.363	0.265	0.085	0.293	0.341	0.319	0.036	-0.121	-0.201	-0.28	-0.349	0.107	-0.181	0.12	-0.297	-0.104	-0.066	-0.273	-0.182	-0.039	0.158
PS417_00335	cytochrome c oxidase assembly protein subunit 15	NA	64938	66017	+	1080	COG1612	Heme A synthase	Coenzyme transport and metabolism	10	-0.126808	-0.438525	0.311717	0.178967	9.93766e-07	0.00378968	-2.22109	FALSE	FALSE	FALSE	FALSE	FALSE	31	5	0	0	-0.057	-0.02	-0.135	-0.086	0.012	-0.156	-0.101	-0.107	-0.106	-0.213	-0.108	0.068	-0.107	0.045	-0.146	-0.017	-0.02	-0.157	0.072	-0.075	-0.1	-0.22	-0.166
PS417_00340	protoheme IX farnesyltransferase	cyoE1	66005	66904	+	900	COG0109	Polyprenyltransferase (heme O synthase)	Coenzyme transport and metabolism	10	-0.00798019	-0.0691199	0.0611397	0.940881	0.434038	0.47768	-0.164576	FALSE	FALSE	FALSE	FALSE	FALSE	31	5	0	0	-0.1	0.156	0.087	-0.084	0.088	-0.032	-0.111	-0.046	-0.052	-0.235	0.059	0.036	-0.006	-0.118	-0.258	-0.272	-0.185	-0.081	-0.127	0.098	-0.04	-0.054	0.011
PS417_00345	protein SCO1/2	scoP	66901	67536	+	636	COG1999	Cytochrome oxidase Cu insertion factor, SCO1/SenC/PrrC family	Posttranslational modification, protein turnover, chaperones	13	0.689337	0.176939	0.512398	0.00655325	0.258447	0.0418334	3.77815	TRUE	FALSE	FALSE	FALSE	FALSE	31	5	0	0	-1.002	0.196	-0.093	-0.56	-0.499	-0.605	-0.103	0.119	-0.475	-0.007	0.295	0.11	0.128	0.098	0.107	-0.017	-0.085	0.536	0.501	0.299	-0.157	0.333	0.072
PS417_00350	D-methionine transport system substrate-binding protein	NA	67698	68468	-	771	COG1464	ABC-type metal ion transport system, periplasmic component/surface antigen	Inorganic ion transport and metabolism	3	0.26362	0.168949	0.0946703	0.0661607	0.169908	0.474975	2.04931	FALSE	FALSE	FALSE	FALSE	FALSE	32	3	0	0	-0.116	-0.289	0.113	0.113	0.117	0.206	-0.033	-0.027	0.379	0.221	-0.006	0.053	-0.106	-0.046	-0.057	0.077	0.084	-0.005	-0.135	0.074	-0.058	0.122	0.201
PS417_00355	D-methionine transport system permease protein	metI2	68520	69194	-	675	COG2011	ABC-type methionine transport system, permease component	Amino acid transport and metabolism	1	-0.133559	-0.0680164	-0.0655425	0.658934	0.727297	0.837469	0.505756	FALSE	FALSE	FALSE	FALSE	FALSE	32	3	0	0	0.347	0.744	0.06	-0.109	-0.303	0.088	0.145	0.079	-0.164	0.188	-0.234	0.291	-0.471	-0.188	-0.006	-0.292	-0.206	-0.112	-0.372	0.173	0.149	0.022	0.254
PS417_00365	catalase	katE	70467	72608	+	2142	COG0753	Catalase	Inorganic ion transport and metabolism	3	-0.0282686	-0.000996331	-0.0272723	0.711459	0.985991	0.735759	0.0354767	FALSE	FALSE	FALSE	FALSE	FALSE	33	1	0	0	0.199	0.041	-0.342	-0.112	0.038	0.095	0.015	-0.198	0.364	-0.056	0.059	-0.01	0.222	-0.057	-0.006	0.161	-0.014	0.039	0.269	0.046	-0.065	-0.091	0.054
PS417_00370	hypothetical protein	NA	72707	73426	-	720	NA	No COG Annotation	No COG Annotation	25	-0.899389	-0.173979	-0.72541	0.0110327	0.49624	0.039924	-1.15898	TRUE	FALSE	FALSE	FALSE	FALSE	34	4	0	0	0.141	0.006	-0.234	-0.847	-0.365	-0.081	-0.063	-0.392	-0.643	-0.045	-0.193	0.071	-0.232	0.042	-0.056	-0.049	-0.53	-0.336	-0.186	0.075	0.267	-0.475	-0.088
PS417_00375	zinc transport system permease protein	znuB	73464	74252	-	789	COG1108	ABC-type Mn2+/Zn2+ transport system, permease component	Inorganic ion transport and metabolism	3	-0.164226	-0.0971832	-0.0670431	0.632784	0.463362	0.847271	-0.295179	FALSE	FALSE	FALSE	FALSE	FALSE	34	4	0	0	-0.448	-0.311	-0.669	0.28	0.217	-0.112	-0.083	-0.194	0.96	0.085	-0.099	-0.109	-0.196	0.167	0.185	0.09	0.243	-0.323	0.184	0.489	-0.26	0.194	0.272
PS417_00380	zinc transport system ATP-binding protein	znuC	74245	75030	-	786	COG1121	ABC-type Mn2+/Zn2+ transport system, ATPase component	Inorganic ion transport and metabolism	3	0.286369	0.0722636	0.214105	0.21227	0.681371	0.372981	2.20026	FALSE	FALSE	FALSE	FALSE	FALSE	34	4	0	0	-0.042	0.176	-0.116	0.335	-0.296	-0.111	-0.432	-0.329	0.271	0.257	-0.293	0.125	-0.099	0.119	0.125	-0.39	0.039	-0.315	-0.532	0.064	0.042	0.096	0.124
PS417_00385	Fur family transcriptional regulator, zinc uptake regulator	np20	75030	75512	-	483	COG0735	Fe2+ or Zn2+ uptake regulation protein	Inorganic ion transport and metabolism	3	-1.16215	-0.35706	-0.805093	0.00446097	0.216824	0.0526408	-2.44385	TRUE	FALSE	FALSE	FALSE	FALSE	34	4	0	0	-0.31	0.93	1.178	1.494	-0.001	-0.808	0.05	-0.154	-0.591	0.412	-0.411	-1.117	0.091	-0.355	-0.256	0.424	-0.409	-0.189	-0.484	0.084	0.541	-0.021	1.576
PS417_00390	zinc transport system substrate-binding protein	NA	75580	76500	+	921	COG4531	ABC-type Zn2+ transport system, periplasmic component/surface adhesin	Inorganic ion transport and metabolism	3	0.0144758	0.194142	-0.179666	0.928177	0.0333323	0.267641	-0.17764	FALSE	FALSE	FALSE	FALSE	FALSE	35	1	0	0	-0.09	-0.086	-0.222	0.205	-0.315	-0.412	0.119	-0.171	0.532	0.079	-0.237	-0.223	-0.133	-0.012	0.171	-0.076	0.041	-0.309	-0.058	0.119	-0.028	-0.049	-0.027
PS417_00400	Protein of unknown function (DUF2782)	NA	77613	77903	-	291	NA	No COG Annotation	No COG Annotation	25	-1.51223	-2.07979	0.567553	0.00485917	0.000542321	0.266273	-1.54643	TRUE	TRUE	FALSE	FALSE	FALSE	36	2	0	0	NA	NA	NA	NA	NA	NA	NA	NA	NA	NA	NA	NA	NA	NA	NA	NA	NA	NA	NA	NA	NA	NA	NA
PS417_00405	DNA polymerase I	polA	77978	80755	+	2778	COG0749	DNA polymerase I - 3'-5' exonuclease and polymerase domains	Replication, recombination and repair	15	1.76027	0.61652	1.14375	0.000959865	0.000152554	0.0176238	16.6736	TRUE	TRUE	FALSE	FALSE	FALSE	37	1	0	0	0.081	-1.01	-0.599	-0.031	-0.383	-0.148	-0.046	-0.116	0.073	-0.055	-0.225	-0.06	-0.257	-0.386	-0.115	-0.201	0.07	0.036	-0.203	-0.278	-0.396	-0.592	-0.1
PS417_00430	Metal-dependent hydrolase, endonuclease/exonuclease/phosphatase family	NA	83637	84515	+	879	COG3568	Metal-dependent hydrolase, endonuclease/exonuclease/phosphatase family	General function prediction only	6	-0.0820626	0.0477705	-0.129833	0.411885	0.379169	0.218783	-0.761324	FALSE	FALSE	FALSE	FALSE	FALSE	39	6	0	0	0.07	-0.268	0.373	-0.118	0.083	0.154	0.181	0.144	0.635	-0.055	-0.263	-0.21	-0.332	-0.068	-0.173	-0.164	-0.076	0.098	-0.291	-0.233	-0.287	-0.202	-0.208
PS417_00435	diguanylate cyclase	NA	84512	86566	+	2055	NA	No COG Annotation	No COG Annotation	25	0.00648248	-0.13586	0.142343	0.924001	0.0301596	0.0558225	-0.0558142	FALSE	FALSE	FALSE	FALSE	FALSE	39	6	0	0	0.024	0.011	-0.018	-0.014	0.006	0.083	-0.051	-0.078	-0.1	-0.165	-0.011	-0.04	-0.178	-0.017	-0.119	0.028	0.044	0.101	-0.042	-0.269	-0.323	-0.062	-0.289
PS417_00440	N-acetylmuramoyl-L-alanine amidase	NA	86655	87431	+	777	COG3023	N-acetyl-anhydromuramyl-L-alanine amidase AmpD	Cell wall/membrane/envelope biogenesis	11	0.059987	-0.00586878	0.0658557	0.507378	0.94141	0.519445	0.591726	FALSE	FALSE	FALSE	FALSE	FALSE	39	6	0	0	0.125	-0.305	0.506	0.163	0.03	-0.248	-0.001	-0.007	-1.479	-0.333	0.141	-0.238	-0.147	-0.154	-0.21	-0.057	-0.062	0.02	-0.226	-0.215	0.123	-0.137	-0.359
PS417_00445	two-component system, NtrC family, sensor histidine kinase KinB	NA	87428	89215	-	1788	COG5002	Signal transduction histidine kinase	Signal transduction mechanisms	9	-0.135853	-0.321318	0.185464	0.129372	0.000313774	0.0792252	-3.0997	FALSE	FALSE	FALSE	FALSE	FALSE	40	2	0	0	-0.023	-0.172	0.12	-0.01	-0.088	0.375	-0.302	-0.008	-0.397	-0.144	-0.076	-0.128	-0.177	-0.045	-0.126	-0.233	-0.288	-0.316	-0.345	-0.398	-0.308	-0.525	-0.184
PS417_00450	Two-component response regulator AlgB	algB	89226	90572	-	1347	COG2204	DNA-binding transcriptional response regulator, NtrC family, contains REC, AAA-type ATPase, and a Fis-type DNA-binding domains	Signal transduction mechanisms	9	0.133431	0.175877	-0.0424457	0.352235	0.098798	0.737166	1.40515	FALSE	FALSE	FALSE	FALSE	FALSE	40	2	0	0	0.128	-0.071	0.006	-0.213	-0.053	-0.042	0.17	-0.168	-0.146	0.022	0.208	-0.046	0.178	0.008	-0.063	-0.183	-0.334	0.016	0.013	0.424	0.36	0.394	0.014
PS417_00455	hypothetical protein	NA	90949	91233	+	285	NA	No COG Annotation	No COG Annotation	25	0.649606	-0.0133085	0.662915	0.0256045	0.944543	0.0293572	3.46415	FALSE	FALSE	FALSE	FALSE	FALSE	41	3	0	0	-0.385	-1.022	0.674	-0.332	0.259	-0.279	-0.097	-0.263	0.842	0.128	-0.173	-0.301	0.082	-0.131	-0.077	-0.199	-0.23	-0.252	0.259	0.18	0.09	0.4	0.095
PS417_00465	Inhibitor of vertebrate lysozyme (Ivy)	NA	91480	91947	+	468	NA	No COG Annotation	No COG Annotation	25	0.0806426	0.104034	-0.0233911	0.638097	0.431404	0.899282	0.917531	FALSE	FALSE	FALSE	FALSE	FALSE	41	3	0	0	-0.436	-0.072	0.158	-0.125	-0.033	-0.237	-0.206	0.07	-0.058	-0.476	-0.625	0.009	-0.562	-0.486	-0.3	-0.406	-0.338	-0.364	-0.177	-0.361	-0.469	-0.417	-0.356
PS417_00470	proton glutamate symport protein	gltP	92676	94007	+	1332	COG1301	Na+/H+-dicarboxylate symporter	Energy production and conversion	12	0.275832	0.464517	-0.188685	0.247931	0.000109794	0.433618	3.67537	FALSE	FALSE	FALSE	FALSE	FALSE	42	2	0	0	0.257	0.192	-0.188	0.084	-0.011	0.028	0.083	0.004	0.025	0.179	0.076	0.3	0.101	0.482	0.267	0.153	0.01	0.226	0.223	0.418	0.259	0.27	0.008
PS417_00475	Spore maturation protein SpmA	NA	94106	95335	+	1230	COG2715	Spore maturation protein SpmA (function unknown)	General function prediction only	6	-0.302743	-0.1492	-0.153543	0.0607214	0.115266	0.333677	-2.82341	FALSE	FALSE	FALSE	FALSE	FALSE	42	2	0	0	-0.316	-0.322	-0.174	-0.3	0.13	0.136	-0.019	-0.281	-0.098	0.118	0.027	-0.287	-0.34	-0.101	-0.354	-0.16	-0.011	-0.16	-0.079	-0.133	-0.285	-0.071	-0.348
PS417_00480	cholesterol transport system auxiliary component	NA	95439	96050	-	612	COG3218	ABC-type uncharacterized transport system, auxiliary component	General function prediction only	6	0.207293	0.0587746	0.148519	0.376607	0.646651	0.519476	1.99106	FALSE	FALSE	FALSE	FALSE	FALSE	43	7	0	0	0.195	-0.09	-0.261	0.301	-0.099	0.181	-0.06	0.023	0.079	-0.258	-0.303	-0.107	-0.091	-0.486	-0.088	-0.009	0.014	-0.254	0.017	-0.132	-0.502	0.03	0.099
PS417_00485	phospholipid/cholesterol/gamma-HCH transport system substrate-binding protein	NA	96047	96985	-	939	COG1463	ABC-type transporter Mla maintaining outer membrane lipid asymmetry, periplasmic component MlaD	Cell wall/membrane/envelope biogenesis	11	0.100621	0.10342	-0.0027996	0.630758	0.401198	0.989305	0.704803	FALSE	FALSE	FALSE	FALSE	FALSE	43	7	0	0	-0.304	-0.139	0.025	-0.313	-0.134	-0.191	0.095	-0.113	-0.395	-0.515	-0.231	-0.035	0.005	-0.233	-0.36	-0.339	-0.123	-0.505	-0.739	-0.617	-0.404	-0.302	-0.456
PS417_00490	phospholipid/cholesterol/gamma-HCH transport system ATP-binding protein	NA	96987	97790	-	804	COG1127	ABC-type transporter Mla maintaining outer membrane lipid asymmetry, ATPase component MlaF	Cell wall/membrane/envelope biogenesis	11	0.12788	-0.00235684	0.130237	0.497632	0.978776	0.471399	2.15109	FALSE	FALSE	FALSE	FALSE	FALSE	43	7	0	0	0.346	0.061	0.199	0.13	-0.009	-0.01	0.081	-0.334	-0.138	0.288	-0.14	-0.185	0.123	-0.204	-0.185	-0.071	0.093	0.382	0.237	0.23	0.064	0.081	-0.2
PS417_00495	phospholipid/cholesterol/gamma-HCH transport system permease protein	NA	97787	98935	-	1149	COG0767	ABC-type transporter Mla maintaining outer membrane lipid asymmetry, permease component MlaE	Cell wall/membrane/envelope biogenesis	11	-0.161321	0.205338	-0.366659	0.466244	0.127328	0.104067	-1.66472	FALSE	FALSE	FALSE	FALSE	FALSE	43	7	0	0	-0.052	-0.662	-0.015	0.041	-0.258	-0.076	-0.169	-0.151	-0.114	-0.242	-0.38	-0.247	-0.09	-0.283	-0.278	-0.305	-0.228	-0.109	0.065	-0.52	0.091	-0.018	-0.23
PS417_00500	Protein of unknown function (DUF2914)	NA	98990	100021	-	1032	NA	No COG Annotation	No COG Annotation	25	-0.0506202	0.0639067	-0.114527	0.556266	0.187418	0.192906	-0.886885	FALSE	FALSE	FALSE	FALSE	FALSE	43	7	0	0	0.175	0.037	-0.084	0.123	-0.069	0.028	0.019	0.059	0.282	0.017	-0.067	-0.087	-0.015	-0.08	-0.074	-0.035	-0.147	-0.124	-0.288	-0.301	0	-0.148	-0.213
PS417_00505	Predicted Zn-dependent peptidase	NA	100094	101476	-	1383	COG0612	Predicted Zn-dependent peptidase	General function prediction only	6	0.297247	0.0916936	0.205553	0.0267726	0.256555	0.136321	2.36295	FALSE	FALSE	FALSE	FALSE	FALSE	43	7	0	0	0.01	0.196	0.034	0.106	-0.18	0.471	0.109	-0.156	0.424	0.027	0.18	-0.088	0.127	0.008	-0.065	0.217	-0.118	0.037	-0.004	-0.116	0.062	-0.09	-0.153
PS417_00510	phosphate:Na+ symporter	NA	101534	103192	-	1659	COG1283	Na+/phosphate symporter	Inorganic ion transport and metabolism	3	0.23793	-0.287223	0.525153	0.601635	0.290412	0.262287	1.28226	FALSE	FALSE	FALSE	FALSE	FALSE	43	7	0	0	-0.264	-0.883	-0.207	-0.17	0.058	0.212	-0.26	-0.155	0.008	-0.207	-0.186	-0.035	-0.054	0.211	0.06	-0.349	0.228	0.295	-0.555	-0.306	0.071	-0.641	-0.739
PS417_00515	Membrane protein TerC, possibly involved in tellurium resistance	NA	103404	104171	-	768	COG0861	Membrane protein TerC, possibly involved in tellurium resistance	Inorganic ion transport and metabolism	3	0.279814	-0.15092	0.430734	0.00256868	0.0125554	3.79869e-05	4.07621	FALSE	FALSE	FALSE	FALSE	FALSE	44	2	0	0	0.042	0.239	0.134	0.254	-0.195	-0.238	-0.016	-0.013	-0.31	-0.113	-0.147	0.086	-0.179	0.044	-0.023	0.007	-0.061	0.032	-0.103	-0.244	-0.155	-0.109	-0.221
PS417_00520	citrate-Mg2+:H+ or citrate-Ca2+:H+ symporter, CitMHS family	citN	104240	105547	-	1308	COG2851	Mg2+/citrate symporter	Energy production and conversion	12	-0.0897713	-0.0231546	-0.0666167	0.445062	0.745293	0.575074	-0.344636	FALSE	FALSE	FALSE	FALSE	FALSE	44	2	0	0	0.081	0.027	0.221	-0.08	-0.015	0.063	-0.027	-0.013	0.09	-0.1	-0.027	-0.165	-0.142	-0.018	-0.14	-0.172	-0.198	-0.31	-0.199	-0.15	-0.182	-0.175	-0.436
PS417_00525	protein of unknown function (DUF4105)	NA	105924	107885	-	1962	NA	No COG Annotation	No COG Annotation	25	0.197467	0.0289556	0.168511	0.0107927	0.623791	0.0399546	3.80163	FALSE	FALSE	FALSE	FALSE	FALSE	45	5	0	0	-0.05	-0.129	0.06	-0.321	-0.029	-2.038	-0.118	0.076	0.028	-0.001	0.027	0.053	-0.012	0.041	0.115	0	0.038	0.129	0.023	-0.137	0	-0.081	-0.101
PS417_00535	conserverd hypothetical protein	NA	108229	108537	-	309	NA	No COG Annotation	No COG Annotation	25	0.298205	-0.150578	0.448782	0.174471	0.395626	0.0179426	0.965835	FALSE	FALSE	FALSE	FALSE	FALSE	45	5	0	0	0.392	-0.142	-0.462	-1.085	0.241	-0.388	0.116	0.047	-0.814	0.314	0.21	0.391	0.078	0.205	-0.084	0.266	0.312	0.344	0.264	0.05	0.292	0.144	-0.216
PS417_00545	Uncharacterized conserved protein YjiS, DUF1127 family	NA	109075	109260	-	186	COG5457	Uncharacterized conserved protein YjiS, DUF1127 family	Function unknown	4	-0.438063	0.169829	-0.607892	0.108716	0.216966	0.0335853	-1.26391	FALSE	FALSE	FALSE	FALSE	FALSE	45	5	0	0	0.271	0.033	0.534	0.155	0.046	0.127	0.302	-0.053	0.294	0.084	0.301	0.117	-0.006	0.156	0.361	0.32	0.32	0.326	0.276	-0.135	0.258	0.093	0.376
PS417_00550	Uncharacterized conserved protein YjiS, DUF1127 family	NA	109524	109739	-	216	COG5457	Uncharacterized conserved protein YjiS, DUF1127 family	Function unknown	4	-0.317806	-0.300438	-0.0173677	0.570174	0.110209	0.974897	1.44312	FALSE	FALSE	FALSE	FALSE	FALSE	46	1	0	0	0.635	-0.155	-0.422	0.506	0.132	0.072	0.162	-0.101	0.958	0.094	-0.222	0.359	-0.432	0.745	0.065	0.149	0.47	0.138	0.044	0.407	0.243	-0.042	-0.07
PS417_00555	succinyl-CoA:acetate CoA-transferase	NA	110057	111550	-	1494	COG0427	Acyl-CoA hydrolase	Energy production and conversion	12	0.0712786	0.0737916	-0.00251301	0.241811	0.091842	0.96766	1.03418	FALSE	FALSE	FALSE	FALSE	FALSE	47	4	0	0	-0.005	-0.035	0.084	0.098	0.022	-0.112	0.068	-0.032	0.046	-0.11	0.009	-0.033	-0.022	-0.153	0.021	0.022	0.086	-0.058	-0.002	0.08	-0.007	-0.028	-0.13
PS417_00560	NAD(P) transhydrogenase subunit beta	pntB	111730	113166	-	1437	COG1282	NAD/NADP transhydrogenase beta subunit	Energy production and conversion	12	0.079028	-0.0576079	0.136636	0.235418	0.174676	0.0630291	0.954859	FALSE	FALSE	FALSE	FALSE	FALSE	47	4	0	0	-0.004	-0.076	-0.019	0.038	-0.037	-0.052	0.061	0.085	-0.059	-0.127	0.053	-0.311	-0.229	-0.107	-0.034	-0.062	-0.793	-0.19	0.109	0.044	0.074	0.09	0.036
PS417_00565	NAD(P) transhydrogenase subunit alpha	pntAB	113166	113486	-	321	NA	No COG Annotation	No COG Annotation	25	-0.0688846	-0.100865	0.0319802	0.592837	0.391003	0.832293	-0.597572	FALSE	FALSE	FALSE	FALSE	FALSE	47	4	0	0	0.2	0.083	0.166	0.082	0.154	-0.006	0.113	0.172	0.301	-0.181	-0.194	-0.388	-0.239	-0.124	0.042	-0.134	-0.886	-0.459	-0.122	0.271	-0.26	-0.018	-0.203
PS417_00570	NAD(P) transhydrogenase subunit alpha	pntAA	113502	114623	-	1122	COG3288	NAD/NADP transhydrogenase alpha subunit	Energy production and conversion	12	0.10954	-0.0121102	0.12165	0.474304	0.895359	0.424838	0.0945767	FALSE	FALSE	FALSE	FALSE	FALSE	47	4	0	0	-0.265	0.101	-0.127	0.031	0.022	0.178	0.167	0.123	0.11	-0.457	-0.029	-0.484	-0.202	-0.154	-0.138	-0.12	-0.938	-0.143	0.157	-0.108	-0.36	-0.202	0.126
PS417_00575	DNA-binding transcriptional regulator, LysR family	NA	115076	115975	-	900	COG0583	DNA-binding transcriptional regulator, LysR family	Transcription	2	0.737984	-0.0814804	0.819464	9.42074e-10	0.15682	5.85876e-11	4.46555	TRUE	FALSE	TRUE	FALSE	TRUE	48	1	0	1	0.236	0.056	0.028	0.245	0.142	-0.06	0.057	0.005	-0.102	-0.112	0.158	0.099	0.012	0.008	0.101	-0.008	0.109	0.112	-0.037	0.163	0.019	0.004	0.076
PS417_00580	glutaryl-CoA dehydrogenase	gcdh	116133	117314	+	1182	COG1960	Acyl-CoA dehydrogenase related to the alkylation response protein AidB	Lipid transport and metabolism	7	-0.326721	-0.489224	0.162503	0.0391408	0.000156688	0.310639	-2.6917	FALSE	FALSE	FALSE	FALSE	FALSE	49	2	0	0	-0.036	0.116	0.111	0.092	-0.306	-0.251	0.06	-0.115	-0.12	0.231	0.122	-0.014	0.126	0.128	0.05	-0.01	0.048	0.047	0.068	-0.199	0.066	-0.278	-0.4
PS417_00585	Crotonobetainyl-CoA:carnitine CoA-transferase CaiB	NA	117327	118547	+	1221	COG1804	Crotonobetainyl-CoA:carnitine CoA-transferase CaiB and related acyl-CoA transferases	Lipid transport and metabolism	7	-0.0409305	-0.258809	0.217879	0.759753	0.0471182	0.185297	-0.899813	FALSE	FALSE	FALSE	FALSE	FALSE	49	2	0	0	-0.052	-0.086	-0.241	0.144	-0.108	-0.185	-0.062	-0.454	0.095	0.291	0.203	0.29	0.062	0.149	0.144	0.15	-0.041	0.259	0.217	-0.06	-0.011	0.002	0.255
PS417_00590	(rRNA 5S)	5S	118960	119075	+	116	NA	No COG Annotation	No COG Annotation	25	-0.0693044	-0.124077	0.0547724	0.695281	0.28433	0.760821	-0.349343	FALSE	FALSE	FALSE	FALSE	FALSE	50	1	0	0	-0.396	-0.157	-0.541	0.007	-0.37	-0.401	-0.04	-0.133	0.045	-0.159	-0.078	0.107	-0.234	0.16	-0.092	0.108	-0.062	0.063	0.368	0.246	0.639	0.023	-0.241
PS417_00595	methyl-accepting chemotaxis sensory transducer with Cache sensor	NA	119360	121240	+	1881	COG0840	Methyl-accepting chemotaxis protein	Cell motility	8	-0.04673	0.0405748	-0.0873048	0.487271	0.362028	0.223156	-1.28885	FALSE	FALSE	FALSE	FALSE	FALSE	51	1	0	0	0.046	0.041	0.053	0.061	-0.053	0.092	0.005	0.052	0.173	-0.048	0.012	0.048	0.066	-0.025	0.046	0.149	0.002	0.079	-0.008	-0.047	0.055	0.039	0.028
PS417_00600	Polyketide cyclase / dehydrase and lipid transport	NA	121286	121744	-	459	NA	No COG Annotation	No COG Annotation	25	0.0491821	0.0161375	0.0330446	0.599764	0.788194	0.737519	0.130323	FALSE	FALSE	FALSE	FALSE	FALSE	52	4	0	0	0.132	-0.098	0.172	0.047	-0.07	-0.037	-0.007	0.056	0.043	0.19	-0.029	0.042	0.152	-0.121	0.081	-0.035	-0.012	0.02	0.05	0.014	0.089	-0.036	0.015
PS417_00605	amino acid adenylation domain-containing protein/thioester reductase domain-containing protein	NA	121763	125140	-	3378	NA	No COG Annotation	No COG Annotation	25	-0.0159755	0.0206995	-0.036675	0.728621	0.543319	0.456447	-0.887698	FALSE	FALSE	FALSE	FALSE	FALSE	52	4	0	0	-0.017	-0.023	0.058	0.071	0.045	-0.026	-0.039	-0.017	-0.035	-0.027	-0.073	0.046	0.016	-0.043	-0.045	0.064	0.016	0.08	0.033	-0.021	0.039	0.015	-0.035
PS417_00610	P-aminobenzoate N-oxygenase AurF	NA	125137	126084	-	948	NA	No COG Annotation	No COG Annotation	25	0.0947255	0.135394	-0.0406685	0.316635	0.0290857	0.665967	1.0686	FALSE	FALSE	FALSE	FALSE	FALSE	52	4	0	0	-0.263	-0.081	0.071	-0.041	0.012	-0.158	-0.096	-0.073	-0.303	-0.011	0.094	-0.122	-0.028	0.066	-0.16	-0.07	-0.154	0.051	0.075	0.033	-0.117	-0.051	-0.013
PS417_00615	Protein of unknown function (DUF3050)	NA	126081	126839	-	759	NA	No COG Annotation	No COG Annotation	25	0.0970831	0.0483291	0.048754	0.241857	0.478911	0.52388	1.25503	FALSE	FALSE	FALSE	FALSE	FALSE	52	4	0	0	0.045	0.044	0.115	0.249	0.037	0.207	0.124	0.022	0.277	-0.22	-0.208	-0.13	0.057	-0.104	-0.105	-0.096	-0.213	-0.36	-0.269	-0.207	-0.215	-0.087	-0.154
PS417_00620	DNA-binding transcriptional regulator, GntR family	NA	127170	127880	-	711	COG1802	DNA-binding transcriptional regulator, GntR family	Transcription	2	-0.00635237	-0.164755	0.158402	0.970709	0.197073	0.389907	0.0947403	FALSE	FALSE	FALSE	FALSE	FALSE	53	1	0	0	0.028	0.005	-0.363	-0.013	0.09	-0.25	-0.401	-0.085	-0.311	0.09	0.256	-0.096	-0.005	0.075	-0.268	0	-0.101	-0.378	-0.293	-0.332	0.227	-0.205	-0.233
PS417_00625	taurine dioxygenase	NA	128247	129140	+	894	COG2175	Taurine dioxygenase, alpha-ketoglutarate-dependent	Secondary metabolites biosynthesis, transport and catabolism	19	0.190592	-0.380477	0.571069	0.022451	0.0107029	0.000638982	2.28965	FALSE	FALSE	TRUE	FALSE	TRUE	54	12	0	1	0.155	0.44	0.398	0.19	0.266	0.063	1.011	0.065	1.146	0.341	0.237	0.239	-0.006	0.161	0.262	0.195	0.168	-0.01	0.288	0.033	0.045	-0.006	0.165
PS417_00630	NitT/TauT family transport system substrate-binding protein	NA	129155	130180	+	1026	COG0715	ABC-type nitrate/sulfonate/bicarbonate transport system, periplasmic component	Inorganic ion transport and metabolism	3	-0.00120924	-0.265206	0.263997	0.991468	0.0241797	0.0660801	-0.608722	FALSE	FALSE	FALSE	FALSE	FALSE	54	12	0	1	-0.091	-0.011	0.281	-0.171	0.134	-0.242	0.614	0.119	0.485	0.375	0.203	0.346	0.312	0.255	0.2	0.242	0.185	0.374	0.22	0.261	0.233	0.162	0.314
PS417_00635	NitT/TauT family transport system ATP-binding protein	NA	130182	131033	+	852	COG1116	ABC-type nitrate/sulfonate/bicarbonate transport system, ATPase component	Inorganic ion transport and metabolism	3	0.064777	-0.0370021	0.101779	0.543216	0.647355	0.314991	0.199477	FALSE	FALSE	FALSE	FALSE	FALSE	54	12	0	1	-0.275	-0.043	0.219	-0.379	-0.053	-0.315	0.019	-0.108	-0.218	0.023	0.178	0.025	-0.124	-0.095	0.008	-0.216	0.019	-0.107	-0.115	0.163	-0.216	-0.065	0.199
PS417_00640	NitT/TauT family transport system permease protein	NA	131045	131893	+	849	COG0600	ABC-type nitrate/sulfonate/bicarbonate transport system, permease component	Inorganic ion transport and metabolism	3	-0.0256503	0.080562	-0.106212	0.792587	0.138859	0.294677	-0.699719	FALSE	FALSE	FALSE	FALSE	FALSE	54	12	0	1	-0.109	-0.243	-0.355	-0.214	-0.116	-0.094	-0.212	-0.007	-0.392	-0.111	-0.087	-0.31	-0.123	0.02	0.034	-0.145	-0.01	0.023	-0.064	-0.119	-0.135	-0.143	-0.043
PS417_00645	TonB family C-terminal domain-containing protein	NA	131993	132619	+	627	NA	No COG Annotation	No COG Annotation	25	-0.00268634	0.230381	-0.233067	0.983589	0.0269368	0.110306	-0.318342	FALSE	FALSE	FALSE	FALSE	FALSE	54	12	0	1	-0.022	0.139	0.142	-0.026	0.065	0.163	0.207	0.01	-0.26	-0.386	0.043	-0.103	-0.225	-0.054	0.039	-0.03	-0.066	-0.04	-0.219	-0.186	-0.242	-0.33	-0.189
PS417_00650	DNA-binding transcriptional regulator, LysR family	NA	132672	133592	+	921	COG0583	DNA-binding transcriptional regulator, LysR family	Transcription	2	0.255556	-0.214352	0.469907	0.564875	0.449849	0.286201	1.54711	FALSE	FALSE	FALSE	FALSE	FALSE	54	12	0	1	-2.097	0.626	0.506	0.222	-0.385	0.248	0.074	-0.607	0.227	-0.773	-1.497	0.051	-0.004	-1.147	-0.631	-0.276	-0.559	-0.99	-0.345	-0.853	-0.612	-0.491	-0.041
PS417_00655	Major Facilitator Superfamily protein	NA	133695	135230	+	1536	NA	No COG Annotation	No COG Annotation	25	0.237532	0.106272	0.13126	0.00310047	0.0977292	0.128778	2.83655	FALSE	FALSE	FALSE	FALSE	FALSE	54	12	0	1	-0.171	0.299	-0.009	0.083	0.171	0.07	0.092	0.061	-0.018	0.031	0.086	0.044	0.072	0.148	0.153	0.043	0.154	0.057	0.138	-0.016	0.072	0.099	-0.057
PS417_00660	membrane fusion protein, multidrug efflux system	NA	135246	136304	+	1059	COG1566	Multidrug resistance efflux pump	Defense mechanisms	17	0.324653	0.168467	0.156186	0.145946	0.225492	0.445545	2.45418	FALSE	FALSE	FALSE	FALSE	FALSE	54	12	0	1	0.146	0.467	0.517	-0.054	0.265	0.128	0.354	0.241	0.342	-0.147	-0.505	0.106	-0.133	-0.258	-0.157	-0.067	-0.042	0.407	-0.055	0.103	-0.523	0.034	0.272
PS417_00665	efflux transporter, outer membrane factor (OMF) lipoprotein, NodT family	NA	136301	137746	+	1446	COG1538	Outer membrane protein TolC	Cell wall/membrane/envelope biogenesis	11	0.107814	-0.000382619	0.108196	0.150742	0.994404	0.154915	1.52931	FALSE	FALSE	FALSE	FALSE	FALSE	54	12	0	1	-0.028	-0.038	-0.044	-0.011	-0.159	0.116	-0.001	0.082	0.029	-0.193	-0.158	-0.036	0.015	0.052	0.05	-0.141	0.04	-0.024	-0.108	-0.236	-0.17	-0.011	-0.057
PS417_00670	RNA polymerase sigma-70 factor, ECF subfamily	NA	137821	138330	+	510	COG1595	DNA-directed RNA polymerase specialized sigma subunit, sigma24 family	Transcription	2	0.101475	-0.0475719	0.149047	0.67825	0.741372	0.529172	0.229244	FALSE	FALSE	FALSE	FALSE	FALSE	54	12	0	1	-0.147	0.411	-0.129	0.079	0.206	-0.153	0.021	-0.201	0.057	0.047	0.004	-0.274	-0.308	-0.183	-0.1	-0.069	-0.276	0.093	-0.394	-0.003	-0.152	0.18	0.008
PS417_00675	FecR family protein	NA	138327	139277	+	951	COG3712	Periplasmic ferric-dicitrate binding protein FerR, regulates iron transport through sigma-19	Inorganic ion transport and metabolism	3	-0.135102	0.147619	-0.282721	0.401236	0.0825843	0.0739722	-0.173064	FALSE	FALSE	FALSE	FALSE	FALSE	54	12	0	1	0.042	-0.142	0.09	0.042	-0.008	0.048	0.045	0.189	-0.023	-0.068	-0.174	-0.084	-0.176	-0.001	-0.216	0.105	0.042	-0.097	-0.082	-0.128	-0.117	0.033	-0.302
PS417_00680	iron complex outermembrane recepter protein	NA	139370	141823	+	2454	COG4773	Outer membrane receptor for ferric coprogen and ferric-rhodotorulic acid	Inorganic ion transport and metabolism	3	0.0405236	0.0106281	0.0298955	0.514801	0.834596	0.656406	0.474545	FALSE	FALSE	FALSE	FALSE	FALSE	54	12	0	1	-0.001	-0.035	0.065	0.008	-0.013	0.12	0.009	0.043	0.035	-0.05	0.013	-0.009	-0.015	0.057	0.069	-0.085	-0.035	-0.051	0.068	0.009	0.022	-0.086	-0.007
PS417_00685	Protein of unknown function (DUF3142)	NA	141954	142658	-	705	NA	No COG Annotation	No COG Annotation	25	0.0935411	-0.00443121	0.0979723	0.561518	0.964043	0.527146	0.420114	FALSE	FALSE	FALSE	FALSE	FALSE	55	2	0	0	0.162	0.275	0.413	-0.008	0.032	-0.079	0.161	0.277	0.503	0.328	-0.208	-0.14	0.012	0.021	-0.003	0.089	0.138	0.178	-0.226	-0.281	-0.105	0.164	-0.026
PS417_00690	hypothetical protein	NA	142655	144823	-	2169	NA	No COG Annotation	No COG Annotation	25	0.00895689	-0.0210251	0.029982	0.844572	0.543568	0.463239	-0.115244	FALSE	FALSE	FALSE	FALSE	FALSE	55	2	0	0	-0.049	0.058	-0.061	-0.097	-0.063	0.148	-0.059	0.026	0.219	-0.002	-0.061	-0.086	0	-0.1	-0.11	-0.062	-0.062	-0.12	-0.088	-0.055	-0.218	-0.178	0.123
PS417_00695	Uncharacterized membrane protein	NA	144992	146596	+	1605	COG5305	Uncharacterized membrane protein	Function unknown	4	0.132758	0.13728	-0.00452164	0.0359918	0.00625159	0.945482	2.42528	FALSE	FALSE	FALSE	FALSE	FALSE	56	2	0	0	-0.004	0.045	-0.034	-0.005	-0.02	0.058	-0.026	-0.034	0.072	0.032	0.002	-0.106	-0.042	0.027	0.073	-0.025	-0.075	0.108	0.153	0.036	0.107	0.084	0.063
PS417_00705	MarR family transcriptional regulator, transcriptional regulator for hemolysin	NA	147113	147523	+	411	COG1846	DNA-binding transcriptional regulator, MarR family	Transcription	2	-0.83805	-0.439117	-0.398933	0.0751378	0.155289	0.423887	-0.636572	FALSE	FALSE	FALSE	FALSE	FALSE	57	7	0	1	0.586	-0.067	0.267	0.319	-0.08	-0.061	-0.092	-0.111	-0.459	0.307	-0.086	-0.094	-0.722	-0.276	0.28	0.004	0.244	-0.19	-0.202	-0.318	-0.108	0.436	0.163
PS417_00710	Uncharacterized membrane protein YccC	NA	147520	149598	+	2079	COG1289	Uncharacterized membrane protein YccC	Function unknown	4	-0.0392369	-0.039218	-1.89002e-05	0.577627	0.42697	0.99979	-1.30886	FALSE	FALSE	FALSE	FALSE	FALSE	57	7	0	1	0.006	-0.032	-0.04	-0.026	0.012	0.049	0.153	0.054	-0.051	-0.094	-0.074	-0.14	-0.118	-0.025	-0.119	-0.116	0.001	-0.009	0.081	0.143	-0.129	0.053	0.025
PS417_00715	Protein of unknown function (DUF1656)	NA	149595	149804	+	210	NA	No COG Annotation	No COG Annotation	25	0.0100748	-0.097583	0.107658	0.921909	0.156987	0.268121	0.484155	FALSE	FALSE	FALSE	FALSE	FALSE	57	7	0	1	-0.178	-0.141	-0.19	0.119	-0.166	0.08	0.186	-0.279	-0.138	0.009	-0.101	-0.072	-0.06	-0.033	0.008	0.151	-0.199	-0.216	-0.037	0.196	-0.069	-0.029	-0.113
PS417_00720	RND family efflux transporter, MFP subunit	NA	149801	150691	+	891	COG1566	Multidrug resistance efflux pump	Defense mechanisms	17	-0.249624	-0.141648	-0.107976	0.0503233	0.0765529	0.381594	-3.70086	FALSE	FALSE	FALSE	FALSE	FALSE	57	7	0	1	-0.081	-0.039	0.042	-0.178	-0.125	-0.008	-0.185	-0.237	-0.168	-0.285	-0.137	-0.106	0.026	-0.06	0.083	-0.072	-0.187	-0.107	0.014	-0.12	-0.212	-0.023	0.038
PS417_00725	efflux transporter, outer membrane factor (OMF) lipoprotein, NodT family	NA	150688	152130	+	1443	COG1538	Outer membrane protein TolC	Cell wall/membrane/envelope biogenesis	11	0.00391663	0.0432453	-0.0393287	0.976834	0.577405	0.76391	-0.172544	FALSE	FALSE	FALSE	FALSE	FALSE	57	7	0	1	-0.045	0.167	-0.026	-0.082	0.058	0.024	-0.047	0.191	-0.275	-0.015	0.125	-0.178	-0.022	0.034	-0.289	-0.084	0.135	-0.218	-0.166	-0.156	-0.016	0.198	0.014
PS417_00730	NADH:ubiquinone oxidoreductase subunit N	NA	152212	152844	+	633	NA	No COG Annotation	No COG Annotation	25	-0.161614	-0.295135	0.133521	0.217255	0.00252847	0.280471	-1.92161	FALSE	FALSE	FALSE	FALSE	FALSE	57	7	0	1	-0.123	0.021	0.029	-0.246	0.042	-0.303	0.004	-0.244	-0.084	0.047	0.021	0.058	0.061	-0.026	0.184	0.09	-0.01	0.043	0.066	0.073	0.069	0.041	-0.059
PS417_00735	Uncharacterized conserved protein YdgA, DUF945 family	NA	152992	154488	+	1497	COG5339	Uncharacterized conserved protein YdgA, DUF945 family	Function unknown	4	0.600324	-0.0720244	0.672349	2.46026e-05	0.387081	8.38253e-06	7.07346	TRUE	FALSE	TRUE	FALSE	TRUE	57	7	0	1	-0.166	-0.155	-0.094	-0.137	0.04	-0.009	-0.221	-0.221	0.025	-0.105	-0.068	0.111	-0.141	-0.017	-0.043	-0.117	-0.126	-0.054	-0.078	0.281	0.035	0.002	-0.026
PS417_00740	biofilm PGA synthesis protein PgaA	NA	154789	157269	+	2481	NA	No COG Annotation	No COG Annotation	25	-0.0985743	-0.123705	0.0251305	0.134573	0.0138376	0.723531	-1.53029	FALSE	FALSE	FALSE	FALSE	FALSE	58	4	0	0	-0.108	0.021	0.006	-0.02	-0.162	-0.003	-0.143	-0.056	-0.24	0.08	0.161	-0.035	0.211	0.162	0.158	0.007	0.186	0.085	0.185	0.078	0.213	0.154	0.011
PS417_00745	biofilm PGA synthesis lipoprotein PgaB	NA	157282	159279	+	1998	COG0726	Peptidoglycan/xylan/chitin deacetylase, PgdA/CDA1 family	Carbohydrate transport and metabolism	5	0.183909	0.0810637	0.102845	0.103755	0.221783	0.355158	2.56142	FALSE	FALSE	FALSE	FALSE	FALSE	58	4	0	0	0.123	-0.078	0.057	-0.15	-0.167	0.046	0.05	-0.166	-0.229	0.256	0.03	0.086	0.064	0.131	0.231	0.154	0.011	-0.021	0.25	0.028	0.189	0.137	0.237
PS417_00750	biofilm PGA synthesis N-glycosyltransferase PgaC	NA	159282	160622	+	1341	COG1215	Glycosyltransferase, catalytic subunit of cellulose synthase and poly-beta-1,6-N-acetylglucosamine synthase	Cell motility	8	-0.000232665	-0.0410268	0.0407941	0.998418	0.614399	0.729114	-0.337974	FALSE	FALSE	FALSE	FALSE	FALSE	58	4	0	0	0.041	0.279	-0.204	-0.112	0.135	-0.134	0.179	0.089	0.251	-0.171	-0.15	0.144	-0.173	0.024	-0.037	-0.058	-0.115	-0.016	0.002	0.224	-0.003	-0.099	-0.258
PS417_00755	biofilm PGA synthesis protein PgaD	NA	160625	161107	+	483	NA	No COG Annotation	No COG Annotation	25	-0.211619	0.364685	-0.576303	0.695131	0.260117	0.298971	0.716269	FALSE	FALSE	FALSE	FALSE	FALSE	58	4	0	0	0.397	-0.165	-0.008	-0.439	-0.023	0.392	-0.218	0.206	0.332	0.031	0.377	-0.996	-1.763	-0.399	0.064	-0.243	-0.727	-0.066	0.207	-0.633	-0.833	-0.294	-0.545
PS417_00760	hemolysin activation/secretion protein	NA	161475	163196	+	1722	COG2831	Hemolysin activation/secretion protein	Intracellular trafficking, secretion, and vesicular transport	16	0.0388574	-0.0151581	0.0540155	0.514911	0.748431	0.397751	0.893592	FALSE	FALSE	FALSE	FALSE	FALSE	59	2	0	0	-0.078	-0.027	0	-0.046	-0.025	0.115	0.106	-0.086	0.277	-0.052	0.02	-0.056	-0.131	-0.027	-0.133	-0.069	-0.108	-0.049	-0.057	0.084	-0.068	-0.134	-0.166
PS417_00765	filamentous hemagglutinin	NA	163228	170496	+	7269	NA	No COG Annotation	No COG Annotation	25	0.0243092	0.0139168	0.0103924	0.580933	0.679003	0.815081	0.228968	FALSE	FALSE	FALSE	FALSE	FALSE	59	2	0	0	0.005	-0.096	0	0.02	-0.044	0.068	-0.1	0.08	-0.035	-0.046	0.007	0.007	-0.083	-0.017	-0.017	-0.052	0.009	-0.019	-0.031	-0.052	-0.091	-0.057	-0.061
PS417_00770	outer membrane autotransporter barrel domain-containing protein	NA	171401	173989	+	2589	COG4625	Uncharacterized conserved protein, contains a C-terminal beta-barrel porin domain	Function unknown	4	0.0218191	0.0933623	-0.0715433	0.737312	0.0693883	0.297591	0.273776	FALSE	FALSE	FALSE	FALSE	FALSE	60	1	0	0	-0.051	-0.02	0.026	0	-0.038	0.183	0.058	0.096	0.135	0.05	-0.001	0.044	0.082	0.046	-0.032	-0.006	-0.029	-0.031	0.031	-0.035	0.009	0.015	0.16
PS417_00775	hypothetical protein	NA	174053	174640	-	588	NA	No COG Annotation	No COG Annotation	25	0.157581	-0.0262071	0.183788	0.0335433	0.617411	0.0188745	2.45769	FALSE	FALSE	FALSE	FALSE	FALSE	61	2	0	0	0.106	0.027	0.036	0.021	-0.122	0.11	-0.021	0.131	0.069	-0.184	-0.166	-0.129	0	-0.047	-0.17	-0.074	-0.079	0.006	0.029	-0.031	-0.064	-0.144	-0.068
PS417_00780	hypothetical protein	NA	174656	175267	-	612	NA	No COG Annotation	No COG Annotation	25	0.047383	0.0618633	-0.0144803	0.744698	0.406195	0.92304	0.539712	FALSE	FALSE	FALSE	FALSE	FALSE	61	2	0	0	0.303	0.118	-0.084	0.099	-0.001	-0.192	0.129	0.178	0.014	-0.045	-0.145	0.113	0.264	0.149	0.215	0.03	0.129	-0.074	-0.005	0.285	0.038	-0.013	-0.109
PS417_00785	hypothetical protein	NA	175540	176121	+	582	NA	No COG Annotation	No COG Annotation	25	-0.114969	-0.0350597	-0.0799095	0.306549	0.519591	0.479391	-1.83214	FALSE	FALSE	FALSE	FALSE	FALSE	62	7	0	0	0.04	0.092	0.135	0.162	0.094	-0.19	0.122	-0.037	-0.085	0.181	-0.081	-0.051	0.093	-0.021	-0.059	0.134	0.04	0.104	0.258	0.179	0.073	0.17	0.098
PS417_00790	Curli biogenesis system outer membrane secretion channel CsgG	NA	176162	176842	+	681	COG1462	Curli biogenesis system outer membrane secretion channel CsgG	Cell wall/membrane/envelope biogenesis	11	-0.122391	0.07855	-0.200941	0.29495	0.441174	0.0670942	-0.788906	FALSE	FALSE	FALSE	FALSE	FALSE	62	7	0	0	-0.136	-0.156	-0.076	-0.13	-0.096	-0.021	0.116	-0.327	-0.077	-0.198	-0.029	0.057	0.197	0.256	0.013	0.123	0.032	-0.156	-0.047	-0.1	0.067	0.057	-0.183
PS417_00795	hypothetical protein	NA	176884	177246	+	363	COG4259	Uncharacterized protein	Function unknown	4	0.117	0.100228	0.0167724	0.275984	0.246711	0.885789	0.919977	FALSE	FALSE	FALSE	FALSE	FALSE	62	7	0	0	-0.071	-0.236	-0.173	-0.065	0.264	-0.051	-0.091	-0.111	-0.065	-0.008	0.009	0.182	-0.02	-0.039	0.148	-0.024	0.01	0.025	0.025	0.027	-0.019	0.035	-0.075
PS417_00800	hypothetical protein	NA	177243	177893	+	651	COG4380	Uncharacterized protein	Function unknown	4	-0.11057	0.0732709	-0.183841	0.286005	0.264188	0.0865436	-1.6422	FALSE	FALSE	FALSE	FALSE	FALSE	62	7	0	0	-0.128	-0.015	0.129	0.023	-0.006	0.044	0.024	-0.132	0.03	0.11	0.063	0.115	0.101	0.097	0.189	0.113	0.206	0.235	0.276	0.064	0.18	0.022	0.055
PS417_00805	Ca-activated chloride channel family protein	NA	178006	179646	+	1641	COG2304	Secreted protein containing bacterial Ig-like domain and vWFA domain	General function prediction only	6	-0.0463144	0.0468279	-0.0931423	0.563814	0.45786	0.29428	-0.816746	FALSE	FALSE	FALSE	FALSE	FALSE	62	7	0	0	0.117	-0.031	-0.071	-0.001	-0.121	-0.005	0.02	-0.136	0.054	-0.144	-0.051	-0.012	-0.092	0.097	-0.016	0.065	0.005	-0.048	0.111	-0.062	0.033	-0.003	-0.22
PS417_00810	RNA polymerase sigma-70 factor, ECF subfamily	NA	179799	180371	+	573	COG1595	DNA-directed RNA polymerase specialized sigma subunit, sigma24 family	Transcription	2	-0.325662	-0.0854378	-0.240224	0.0818423	0.54894	0.241596	-1.76225	FALSE	FALSE	FALSE	FALSE	FALSE	62	7	0	0	0.491	0.114	-0.12	-0.054	0.27	0.379	0.326	0.268	0.446	-0.465	0.103	-0.529	0.029	0.323	-0.021	-0.101	-0.001	-0.323	-0.108	0.203	0.377	-0.515	-0.216
PS417_00820	hypothetical protein	NA	181253	181504	-	252	NA	No COG Annotation	No COG Annotation	25	0.232338	-0.0239523	0.256291	0.0177102	0.782766	0.00115802	2.23964	FALSE	FALSE	FALSE	FALSE	FALSE	63	1	0	0	-0.12	-0.156	-0.232	-0.097	0.224	-0.087	0.008	0.013	0.159	-0.001	-0.177	-0.135	0.118	0.049	-0.151	-0.056	0.076	0.045	-0.075	-0.308	-0.293	0.041	-0.073
PS417_00825	Predicted ATP-binding protein involved in virulence	NA	182395	183564	+	1170	COG3950	Predicted ATP-binding protein involved in virulence	General function prediction only	6	-0.159585	0.144838	-0.304423	0.525254	0.321265	0.232231	-0.0322072	FALSE	FALSE	FALSE	FALSE	FALSE	64	2	0	0	0.199	-0.092	-0.037	-0.004	0.473	-0.262	0.072	-0.202	0.019	0.104	-0.421	-0.036	-0.337	-0.176	-0.024	-0.243	0.249	0.053	-0.614	-0.103	0.461	-0.532	-0.151
PS417_00830	TIGR02646 family protein	NA	183570	184313	+	744	NA	No COG Annotation	No COG Annotation	25	0.0878596	0.0274078	0.0604518	0.469486	0.765583	0.66329	0.495044	FALSE	FALSE	FALSE	FALSE	FALSE	64	2	0	0	0.021	0.114	0.256	-0.167	-0.057	-0.161	-0.061	0.364	-0.121	-0.142	-0.308	-0.139	-0.059	0.072	0.064	-0.126	-0.16	-0.138	-0.032	0.04	-0.273	-0.085	-0.148
PS417_00835	Putative phage abortive infection protein	NA	184797	185834	-	1038	NA	No COG Annotation	No COG Annotation	25	0.0545276	0.108845	-0.054317	0.672704	0.238069	0.643358	-0.0932702	FALSE	FALSE	FALSE	FALSE	FALSE	65	1	0	0	-0.132	-0.008	0.097	0.211	0.136	-0.111	-0.025	-0.235	0.024	0.022	0.089	-0.024	-0.08	-0.015	0.081	-0.061	0.328	0.019	0.126	0.244	0.119	-0.086	-0.262
PS417_00840	hypothetical protein	NA	186254	190063	+	3810	NA	No COG Annotation	No COG Annotation	25	-0.0275252	-0.0260817	-0.00144344	0.686066	0.545192	0.984381	-0.771687	FALSE	FALSE	FALSE	FALSE	FALSE	66	1	0	0	0.123	0	0.075	0.112	-0.092	0.078	0.054	-0.064	-0.082	-0.03	0.03	-0.042	0.021	0.062	-0.003	0.077	0.024	0.203	0.196	0.074	0.062	-0.005	-0.025
PS417_00845	H-NS histone family protein	NA	190140	190505	-	366	NA	No COG Annotation	No COG Annotation	25	-0.204019	-0.102038	-0.101981	0.592033	0.683624	0.770854	0.268459	FALSE	FALSE	FALSE	FALSE	FALSE	67	6	0	0	-0.46	0.161	-0.027	-0.553	0.18	0.125	0.508	-0.711	-0.025	0.29	0.499	-0.606	-0.107	0.456	0.533	0.405	0.534	0.756	0.628	-0.047	-0.614	0.799	0.581
PS417_00855	chromosome segregation protein SMC	NA	190726	191670	-	945	NA	No COG Annotation	No COG Annotation	25	0.171669	0.0928174	0.0788518	0.0284443	0.0910801	0.251491	1.95532	FALSE	FALSE	FALSE	FALSE	FALSE	67	6	0	0	0.015	-0.117	0.097	-0.094	-0.04	-0.261	-0.169	-0.06	-0.212	0.026	-0.013	-0.02	0.027	0.05	-0.136	0.05	0.148	-0.06	-0.023	0.029	-0.095	0.034	-0.115
PS417_00860	Uncharcterized protein, DUF927 family	NA	191763	194669	-	2907	COG5519	Uncharcterized protein, DUF927 family	Function unknown	4	0.0888957	-0.0138613	0.102757	0.304049	0.786999	0.238872	1.11827	FALSE	FALSE	FALSE	FALSE	FALSE	67	6	0	0	-0.101	-0.009	0.112	-0.227	0.059	-0.102	-0.139	-0.1	-0.185	-0.005	0.111	0.037	0.223	0.1	-0.003	0.053	-0.016	-0.052	0.254	0.238	0.12	0.075	0.032
PS417_00865	Protein of unknown function (DUF3077)	NA	194666	194938	-	273	NA	No COG Annotation	No COG Annotation	25	-0.139158	-0.182071	0.0429127	0.242385	0.0383737	0.74132	-1.58121	FALSE	FALSE	FALSE	FALSE	FALSE	67	6	0	0	0.419	0.001	0.64	-0.155	-0.039	-0.344	-0.125	-0.237	-0.468	0.076	-0.019	0.002	-0.2	0.219	-0.188	0.047	-0.098	-0.09	0.049	0.304	0.192	-0.088	-0.153
PS417_00870	hypothetical protein	NA	194935	195219	-	285	NA	No COG Annotation	No COG Annotation	25	-0.101145	0.146264	-0.247409	0.473671	0.175819	0.0861763	-0.783092	FALSE	FALSE	FALSE	FALSE	FALSE	67	6	0	0	-0.238	-0.265	-0.032	-0.168	-0.085	-0.318	-0.345	-0.027	-0.22	0.204	0.001	0.114	0.236	-0.124	-0.2	0.1	0.067	-0.04	0.131	-0.393	0.433	-0.087	-0.239
PS417_00880	Pyocin activator protein PrtN	NA	196831	197124	-	294	NA	No COG Annotation	No COG Annotation	25	-0.164116	0.010253	-0.174369	0.252474	0.914449	0.207141	-1.61844	FALSE	FALSE	FALSE	FALSE	FALSE	69	1	0	0	0.223	0.294	0.188	0.189	-0.165	0.057	0.006	0.064	-0.044	0.009	0.018	0.199	-0.138	-0.055	-0.103	-0.152	-0.027	-0.027	-0.013	0.185	0.248	0.053	-0.041
PS417_00885	Integrase	NA	197380	198615	-	1236	COG0582	Integrase	Replication, recombination and repair	15	0.485488	0.0636217	0.421867	3.39161e-07	0.14212	2.67004e-06	4.89877	FALSE	FALSE	FALSE	FALSE	FALSE	70	2	0	0	-0.17	-0.077	0.022	-0.006	0.029	-0.054	-0.067	-0.091	-0.002	-0.035	0.058	-0.027	0.113	0.012	-0.046	0.056	0.085	0.075	0.022	0.046	0.046	0.066	-0.012
PS417_00895	glutarate-semialdehyde dehydrogenase /succinate semialdehyde dehydrogenase	gabD	199231	200673	+	1443	COG1012	Acyl-CoA reductase or other NAD-dependent aldehyde dehydrogenase	Energy production and conversion	12	0.11215	-0.158328	0.270478	0.173857	0.00760898	0.00629278	0.716513	FALSE	FALSE	FALSE	FALSE	FALSE	71	3	0	0	-0.035	-0.29	-0.458	-0.242	-0.037	0.11	-0.136	-0.048	0.132	-0.306	-0.163	-0.195	-0.227	-0.074	0.036	0.028	0.083	-0.01	-0.041	-0.057	0.136	-0.007	-0.244
PS417_00900	5-aminovalerate transaminase	gabT-2	200854	202131	+	1278	COG0160	4-aminobutyrate aminotransferase or related aminotransferase	Amino acid transport and metabolism	1	0.0960961	-0.56982	0.665916	0.723561	0.0114636	0.0273764	0.814944	FALSE	TRUE	FALSE	FALSE	FALSE	71	3	0	0	0.176	0.383	-0.122	-0.318	0.491	0.399	0.388	0.456	0.741	-0.018	0.146	-0.232	-0.372	0.236	0.292	-0.311	0.06	0.093	0.101	-0.325	-0.066	0.258	0.084
PS417_00905	HD-like signal output (HDOD) domain, no enzymatic activity	NA	202271	203479	+	1209	COG1639	HD-like signal output (HDOD) domain, no enzymatic activity	Signal transduction mechanisms	9	-0.0738567	-0.11282	0.0389637	0.337958	0.0410628	0.624556	-1.67652	FALSE	FALSE	FALSE	FALSE	FALSE	71	3	0	0	-0.107	-0.001	-0.024	-0.246	-0.157	0.167	-0.139	-0.196	0.045	-0.02	0.008	-0.126	-0.238	-0.098	0.017	-0.184	0.001	-0.17	-0.223	0.015	-0.161	-0.079	-0.126
PS417_00910	PAS domain S-box-containing protein/diguanylate cyclase (GGDEF) domain-containing protein	NA	203482	204483	-	1002	COG2199	GGDEF domain, diguanylate cyclase (c-di-GMP synthetase) or its enzymatically inactive variants	Signal transduction mechanisms	9	-0.0719093	0.0850966	-0.157006	0.397107	0.209005	0.0973659	-1.3202	FALSE	FALSE	FALSE	FALSE	FALSE	72	2	0	0	-0.001	-0.189	-0.224	0.166	-0.077	-0.148	-0.052	0.009	-0.142	0.127	0.011	-0.166	-0.033	-0.117	-0.103	0.04	-0.015	-0.051	-0.081	0.005	0.194	-0.04	-0.053
PS417_00915	Fatty-acid desaturase	NA	204672	205856	-	1185	COG1398	Fatty-acid desaturase	Lipid transport and metabolism	7	0.0347749	-0.16861	0.203385	0.84954	0.33308	0.297745	-0.3698	FALSE	FALSE	FALSE	FALSE	FALSE	72	2	0	0	-0.33	-0.448	-0.543	0.403	-0.487	-0.835	0.736	0.029	-0.854	0.066	0.141	-0.058	0.158	0.106	0.129	0.256	0.159	0.164	0.056	0.086	0.504	0.036	0.602
PS417_00920	PAS domain S-box-containing protein/diguanylate cyclase (GGDEF) domain-containing protein	NA	206023	207936	+	1914	NA	No COG Annotation	No COG Annotation	25	-0.322985	-0.136869	-0.186116	0.0452755	0.408431	0.342074	-3.50292	FALSE	FALSE	FALSE	FALSE	FALSE	73	1	0	0	-0.164	-0.028	0.099	-0.392	0.258	0.546	-0.402	-0.352	-0.624	-0.17	-0.184	-0.024	-0.059	-0.188	-0.166	-0.146	-0.205	-0.188	-0.089	0.242	-0.377	-0.07	-0.093
PS417_00925	hypothetical protein	NA	208148	208330	+	183	COG5583	Uncharacterized protein	Function unknown	4	0.485835	-0.206137	0.691972	0.105207	0.166583	0.0290173	1.68279	FALSE	FALSE	FALSE	FALSE	FALSE	74	5	0	0	0.042	-0.358	-0.056	-0.252	-0.094	-0.359	0.296	0.026	0.09	0.002	0.197	0.176	0.239	0.154	0.081	-0.094	0.03	-0.183	0.294	-0.082	-0.507	0.102	0.372
PS417_00930	sulfate transport system substrate-binding protein	sbp	208404	209414	+	1011	COG1613	ABC-type sulfate transport system, periplasmic component	Inorganic ion transport and metabolism	3	-0.0271448	0.0431846	-0.0703293	0.782902	0.635162	0.529126	-0.626267	FALSE	FALSE	FALSE	FALSE	FALSE	74	5	0	0	-0.015	-0.322	0.137	-0.034	-0.173	0.084	0.105	0.071	0.138	0.167	-0.096	0.037	-0.006	0.051	-0.192	-0.02	-0.11	0.038	-0.23	-0.122	-0.094	-0.003	-0.228
PS417_00935	sulfate transport system permease protein	cysU	209573	210391	+	819	COG0555	ABC-type sulfate transport system, permease component	Inorganic ion transport and metabolism	3	-0.0185142	-0.0221971	0.00368289	0.858014	0.784591	0.971109	-0.560492	FALSE	FALSE	FALSE	FALSE	FALSE	74	5	0	0	0.197	0.261	0.189	-0.029	-0.012	-0.084	0.023	-0.057	0.052	0.143	-0.034	0.01	0.229	0.147	-0.037	0.138	0.18	0.116	-0.016	0.376	0.027	0.034	-0.016
PS417_00940	sulfate transport system permease protein	cysW	210405	211277	+	873	COG4208	ABC-type sulfate transport system, permease component	Inorganic ion transport and metabolism	3	0.138794	-0.0205478	0.159342	0.294457	0.834389	0.241213	1.56579	FALSE	FALSE	FALSE	FALSE	FALSE	74	5	0	0	0.075	0.395	-0.131	-0.186	-0.345	-0.026	-0.319	0.114	-0.145	-0.146	-0.205	0.142	-0.013	-0.086	0.12	0.058	0.062	-0.135	0.288	-0.22	-0.142	0.012	0.042
PS417_00945	sulfate transport system ATP-binding protein	cysA	211281	212261	+	981	COG1118	ABC-type sulfate/molybdate transport systems, ATPase component	Inorganic ion transport and metabolism	3	-0.300554	0.0567714	-0.357326	0.0966391	0.599002	0.0699464	-3.12495	FALSE	FALSE	FALSE	FALSE	FALSE	74	5	0	0	0.516	0.335	0.136	0.049	0.114	-0.137	0.024	0.111	0.026	-0.22	-0.17	-0.07	-0.489	-0.333	0.042	-0.083	-0.129	0.042	-0.19	-0.236	-0.222	-0.278	0.069
PS417_00950	Uncharacterized membrane protein YGL010W	NA	212332	212856	-	525	COG4539	Uncharacterized membrane protein YGL010W	Function unknown	4	-0.0550962	0.0429259	-0.0980221	0.688271	0.431882	0.477372	-0.882763	FALSE	FALSE	FALSE	FALSE	FALSE	75	1	0	0	0.053	0.057	0.017	-0.071	-0.037	-0.096	-0.098	-0.123	0.103	-0.01	-0.257	-0.227	-0.019	-0.143	-0.353	-0.137	-0.084	0.057	-0.036	-0.088	0.042	-0.138	-0.157
PS417_00955	cAMP-binding domain of CRP or a regulatory subunit of cAMP-dependent protein kinases	NA	212940	213626	+	687	COG0664	cAMP-binding domain of CRP or a regulatory subunit of cAMP-dependent protein kinases	Signal transduction mechanisms	9	-0.0116991	-0.116804	0.105104	0.897038	0.10856	0.186393	-0.305408	FALSE	FALSE	FALSE	FALSE	FALSE	76	2	0	0	0.046	-0.017	0.027	-0.055	-0.188	0.158	-0.02	0.006	-0.005	-0.079	-0.011	-0.108	0.113	0.02	-0.096	-0.036	-0.234	-0.095	0.011	0.029	0.061	0.048	-0.066
PS417_00960	two-component system, OmpR family, copper resistance phosphate regulon response regulator CusR	NA	213664	214029	+	366	NA	No COG Annotation	No COG Annotation	25	0.283796	0.000374414	0.283422	0.206087	0.998523	0.279565	1.29906	FALSE	FALSE	FALSE	FALSE	FALSE	76	2	0	0	0.131	0.056	0.594	0.153	-0.101	-0.251	-0.337	-0.489	0.02	-0.244	-0.207	-0.323	0.014	-0.407	-0.281	-0.644	-0.335	-0.624	-0.215	-0.453	-0.746	-0.228	-0.643
PS417_00965	AraC-type DNA-binding protein	NA	214157	215161	-	1005	COG2207	AraC-type DNA-binding domain and AraC-containing proteins	Transcription	2	0.0390729	0.00470569	0.0343672	0.671269	0.937814	0.732815	0.0651949	FALSE	FALSE	FALSE	FALSE	FALSE	77	2	0	0	0.183	-0.086	0.061	0.201	0.046	-0.039	0.112	-0.052	-0.101	-0.334	-0.13	0.019	-0.18	-0.282	0.054	-0.041	-0.229	-0.165	-0.232	-0.168	-0.043	-0.108	-0.333
PS417_00970	hypothetical protein	NA	215244	216023	-	780	NA	No COG Annotation	No COG Annotation	25	-0.00574045	0.00662252	-0.012363	0.954974	0.919495	0.898663	-0.223712	FALSE	FALSE	FALSE	FALSE	FALSE	77	2	0	0	0.016	-0.18	-0.095	0.023	-0.137	-0.163	-0.128	-0.066	-0.165	-0.152	-0.073	0.003	-0.048	-0.198	-0.022	0.024	0.055	-0.004	-0.142	0.081	0.175	0.063	-0.088
PS417_00975	Fatty acid desaturase	NA	216039	216356	+	318	NA	No COG Annotation	No COG Annotation	25	-0.0955882	-0.0754073	-0.0201809	0.73751	0.747769	0.947015	0.490242	FALSE	FALSE	FALSE	FALSE	FALSE	78	1	0	0	0.079	0.149	-0.402	-0.745	-0.476	-0.076	0.001	-0.391	0.163	0.367	-0.02	0.384	0.65	0.153	0.252	0.975	0.763	0.059	0.339	-0.216	0.445	0.55	0.496
PS417_00985	MFS transporter, CP family, cyanate transporter	NA	216493	217662	-	1170	COG2807	Cyanate permease	Inorganic ion transport and metabolism	3	0.252969	0.171069	0.0818997	0.159347	0.210606	0.667255	1.10405	FALSE	FALSE	FALSE	FALSE	FALSE	79	1	0	0	-0.153	-0.112	-0.404	-0.185	-0.224	-0.081	-0.154	0.177	-0.294	-0.152	0.25	-0.18	-0.063	0.095	0.095	-0.095	0.13	0.171	0.063	0.507	-0.019	-0.084	-0.095
PS417_00990	DNA-binding transcriptional regulator, LysR family	NA	217839	218690	+	852	COG0583	DNA-binding transcriptional regulator, LysR family	Transcription	2	0.136119	-0.0237046	0.159823	0.280362	0.842054	0.280259	1.45987	FALSE	FALSE	FALSE	FALSE	FALSE	80	1	0	0	0.019	-0.277	-0.344	0.275	0.01	0.06	-0.06	0.021	0.229	0.134	0.285	0.216	0.353	0.064	-0.004	0.042	0.007	0.187	0.007	0.15	0.101	0.118	0.381
PS417_00995	hypothetical protein	NA	218917	219498	+	582	COG3545	Predicted esterase of the alpha/beta hydrolase fold	General function prediction only	6	-0.0574441	0.334626	-0.39207	0.8295	0.0651244	0.13621	0.303021	FALSE	FALSE	FALSE	FALSE	FALSE	81	3	0	0	0.317	0.334	0.265	0.179	0.041	0.02	-0.093	-0.257	-0.546	0.302	0.116	0.1	0.321	0.209	0.201	-0.332	-0.162	-0.112	0.133	0.183	-0.684	0.13	0.04
PS417_01000	Sigma-54 interaction domain-containing protein	NA	219549	220475	+	927	NA	No COG Annotation	No COG Annotation	25	0.137394	0.129942	0.00745157	0.10934	0.0821867	0.93014	0.99009	FALSE	FALSE	FALSE	FALSE	FALSE	81	3	0	0	-0.013	-0.128	-0.16	-0.071	0.047	-0.108	0.048	-0.034	0.018	-0.047	-0.004	-0.349	0.036	-0.25	-0.164	-0.033	-0.242	0.048	-0.128	-0.212	-0.248	-0.004	0.015
PS417_01005	D-methionine transport system substrate-binding protein	NA	220602	221384	+	783	COG1464	ABC-type metal ion transport system, periplasmic component/surface antigen	Inorganic ion transport and metabolism	3	0.347917	-0.033765	0.381682	0.0392591	0.606819	0.0262745	1.68705	FALSE	FALSE	FALSE	FALSE	FALSE	81	3	0	0	-0.214	-0.584	-0.667	-0.415	-0.377	-0.127	0.064	-0.265	-0.312	0.016	-0.158	-0.126	-0.297	-0.176	0.009	0.061	-0.326	-0.393	-0.468	-0.212	-0.333	-0.362	0.01
PS417_01015	amino acid ABC transporter membrane protein 1, PAAT family	NA	221869	222534	+	666	COG0765	ABC-type amino acid transport system, permease component	Amino acid transport and metabolism	1	1.06171	0.0846462	0.97706	3.83947e-11	0.204399	6.30237e-11	5.54275	TRUE	FALSE	TRUE	FALSE	TRUE	82	4	0	1	-0.018	0.012	0.182	-0.252	0.025	-0.004	-0.17	0.014	0.091	0.058	0.172	0.27	-0.021	0.225	0.272	0.068	0.115	-0.174	0.307	-0.003	-0.095	0.341	0.221
PS417_01020	amino acid ABC transporter membrane protein 2, PAAT family	NA	222515	223174	+	660	COG0765	ABC-type amino acid transport system, permease component	Amino acid transport and metabolism	1	0.318569	0.0242148	0.294354	0.00787324	0.736374	0.0247598	2.14145	FALSE	FALSE	FALSE	FALSE	FALSE	82	4	0	1	-0.269	0.092	-0.064	-0.247	-0.031	0.133	-0.091	0.001	-0.255	0.102	-0.089	-0.075	-0.011	-0.024	-0.009	-0.149	-0.158	-0.129	-0.139	-0.071	-0.07	0.03	-0.005
PS417_01030	polar amino acid transport system substrate-binding protein	NA	223944	224798	+	855	COG0834	ABC-type amino acid transport/signal transduction system, periplasmic component/domain	Amino acid transport and metabolism	1	0.206625	-0.210236	0.416861	0.634524	0.401196	0.368937	1.87265	FALSE	FALSE	FALSE	FALSE	FALSE	82	4	0	1	-0.096	0.232	-0.042	-0.091	0.158	-0.007	-0.271	-0.265	-0.138	-0.028	0.34	0.288	0.409	0.223	0.014	0.242	0.042	-0.227	0.264	-0.351	0.287	0.028	-0.241
PS417_01035	Predicted ATPase	NA	224898	226058	-	1161	COG4637	Predicted ATPase	General function prediction only	6	-0.0323667	0.18296	-0.215327	0.786789	0.0804352	0.10615	-0.423209	FALSE	FALSE	FALSE	FALSE	FALSE	83	1	0	0	0.156	0.126	-0.093	0.175	-0.019	0.507	0.094	0.185	0.125	-0.146	-0.19	0.103	-0.077	-0.192	0.213	-0.189	-0.014	-0.022	-0.024	-0.065	0.008	-0.027	-0.287
PS417_01040	RND family efflux transporter, MFP subunit	NA	226180	227262	+	1083	COG0845	Multidrug efflux pump subunit AcrA (membrane-fusion protein)	Cell wall/membrane/envelope biogenesis	11	0.149931	0.00755301	0.142378	0.279602	0.93379	0.307297	0.929675	FALSE	FALSE	FALSE	FALSE	FALSE	84	3	0	0	-0.126	-0.138	-0.137	-0.141	0.227	-0.091	-0.15	-0.061	0.04	0.083	-0.135	-0.039	-0.109	-0.101	0.025	0.059	-0.262	-0.167	0.207	-0.03	0.135	-0.02	-0.05
PS417_01045	RND family efflux transporter, MFP subunit	NA	227259	228329	+	1071	COG0845	Multidrug efflux pump subunit AcrA (membrane-fusion protein)	Cell wall/membrane/envelope biogenesis	11	0.0956294	0.136699	-0.0410694	0.436691	0.151655	0.695605	0.149216	FALSE	FALSE	FALSE	FALSE	FALSE	84	3	0	0	0.028	-0.388	-0.304	-0.202	-0.154	0.253	0.335	0.01	0.039	-0.059	0.381	0.23	0.123	0.343	-0.051	0.115	0.355	0.089	0.063	0.102	0.605	0.165	0.486
PS417_01050	Multidrug efflux pump subunit AcrB	NA	228326	231391	+	3066	COG0841	Multidrug efflux pump subunit AcrB	Defense mechanisms	17	0.112348	0.0833361	0.0290122	0.0744246	0.0429712	0.658759	2.52956	FALSE	FALSE	FALSE	FALSE	FALSE	84	3	0	0	-0.128	-0.001	-0.102	0.012	-0.001	-0.061	-0.052	0.042	0.088	0.018	0.148	0.002	0.008	0.012	0.085	0.123	0.004	0.055	0.074	-0.005	0.041	0.015	-0.067
PS417_01055	Methyltransferase domain-containing protein	NA	231510	232136	-	627	NA	No COG Annotation	No COG Annotation	25	0.183684	0.148023	0.035661	0.0669431	0.18845	0.76862	1.25748	FALSE	FALSE	FALSE	FALSE	FALSE	85	1	0	0	0.005	-0.182	-0.133	-0.048	-0.275	-0.244	0.026	-0.068	-0.001	-0.066	0.085	-0.081	-0.003	-0.081	0.009	-0.177	-0.24	-0.055	-0.096	-0.026	-0.169	-0.192	-0.199
PS417_01060	D-methionine transport system permease protein	metI1	232560	233204	-	645	COG2011	ABC-type methionine transport system, permease component	Amino acid transport and metabolism	1	0.0298953	0.120652	-0.0907567	0.824242	0.101691	0.516062	0.539741	FALSE	FALSE	FALSE	FALSE	FALSE	86	7	0	0	0.013	0.015	-0.183	0.012	0.07	-0.167	-0.041	-0.076	0.026	0.05	0.047	-0.259	-0.22	-0.231	-0.15	0.124	-0.057	-0.096	-0.094	-0.359	-0.056	-0.399	0.149
PS417_01070	D-methionine transport system substrate-binding protein	metQ1	234306	235121	-	816	COG1464	ABC-type metal ion transport system, periplasmic component/surface antigen	Inorganic ion transport and metabolism	3	0.148305	0.0286652	0.11964	0.114298	0.577788	0.208234	1.82782	FALSE	FALSE	FALSE	FALSE	FALSE	86	7	0	0	0.084	0.099	-0.072	0.087	0.073	0.061	-0.019	-0.005	0.114	-0.053	0.06	-0.144	-0.063	-0.08	-0.26	-0.057	-0.132	-0.083	-0.106	0.155	-0.174	-0.115	-0.182
PS417_01075	FMN-dependent oxidoreductase, nitrilotriacetate monooxygenase family	NA	235175	236527	-	1353	COG2141	Flavin-dependent oxidoreductase, luciferase family (includes alkanesulfonate monooxygenase SsuD and methylene tetrahydromethanopterin reductase)	Coenzyme transport and metabolism	10	-0.0605932	-0.0317089	-0.0288843	0.640331	0.644925	0.813097	-1.363	FALSE	FALSE	FALSE	FALSE	FALSE	86	7	0	0	-0.067	-0.045	0.031	-0.06	0.192	0.054	0.193	0.131	0.091	0.01	0.063	0.047	-0.01	-0.03	-0.055	0.048	0.016	-0.015	0.189	-0.069	-0.031	-0.157	-0.02
PS417_01080	sulfur acquisition oxidoreductase, SfnB family	NA	236527	237720	-	1194	COG1960	Acyl-CoA dehydrogenase related to the alkylation response protein AidB	Lipid transport and metabolism	7	0.0434929	0.077289	-0.0337961	0.745113	0.521311	0.796552	0.403877	FALSE	FALSE	FALSE	FALSE	FALSE	86	7	0	0	0.119	0.162	0.171	0.214	0.076	0.554	0.544	0.17	0.061	0.099	0.485	0.307	-0.07	0.234	0.183	0.255	0.327	0.1	0.311	-0.036	0	-0.194	0.244
PS417_01085	sulfur acquisition oxidoreductase, SfnB family	NA	237745	238986	-	1242	COG1960	Acyl-CoA dehydrogenase related to the alkylation response protein AidB	Lipid transport and metabolism	7	-0.120977	0.000286103	-0.121263	0.149234	0.996029	0.143585	-1.76831	FALSE	FALSE	FALSE	FALSE	FALSE	86	7	0	0	0.028	0.007	-0.354	-0.232	0.015	-0.059	0.098	-0.12	0.178	0.023	-0.171	0.031	0.046	0.046	-0.182	-0.136	0.001	0.02	-0.01	-0.071	-0.198	-0.119	-0.17
PS417_01090	hypothetical protein	NA	239173	239937	-	765	NA	No COG Annotation	No COG Annotation	25	-0.125704	0.0472374	-0.172941	0.318158	0.570555	0.226919	-1.05844	FALSE	FALSE	FALSE	FALSE	FALSE	86	7	0	0	-0.29	-0.419	0.255	-0.334	-0.204	-0.073	0.102	0.097	-0.16	0.189	-0.092	-0.236	-0.024	-0.064	-0.007	0.001	-0.189	-0.327	-0.01	0.009	-0.001	0.002	0.063
PS417_01095	L-cystine ABC transporter ATP-binding protein /Diaminopimelate ABC transporter ATP-binding protein	NA	240309	241055	-	747	COG1126	ABC-type polar amino acid transport system, ATPase component	Amino acid transport and metabolism	1	0.0743722	-0.517344	0.591716	0.866522	0.150905	0.208354	0.900542	FALSE	FALSE	FALSE	FALSE	FALSE	87	4	0	0	-0.238	-0.623	-0.102	0	-0.306	0.316	-0.263	0.183	0.553	-0.144	0.205	0.018	0.012	0.109	0.065	0.033	0.04	-0.489	-0.486	-1.161	0.069	-0.229	0.124
PS417_01100	L-cystine ABC transporter membrane protein /Diaminopimelate ABC transporter membrane protein	NA	241059	241724	-	666	COG0765	ABC-type amino acid transport system, permease component	Amino acid transport and metabolism	1	0.247584	0.0743928	0.173192	0.148685	0.543933	0.26676	1.76606	FALSE	FALSE	FALSE	FALSE	FALSE	87	4	0	0	-0.18	0.008	0.487	-0.03	-0.058	0.125	-0.138	0.264	0.124	0.031	-0.202	-0.146	-0.124	0.194	-0.146	0.333	-0.058	0.043	-0.118	-0.035	0.006	-0.087	-0.007
PS417_01105	cystine transport system substrate-binding protein	NA	241724	242518	-	795	COG0834	ABC-type amino acid transport/signal transduction system, periplasmic component/domain	Amino acid transport and metabolism	1	-0.0984009	0.0623001	-0.160701	0.35723	0.473759	0.103077	-1.05116	FALSE	FALSE	FALSE	FALSE	FALSE	87	4	0	0	-0.246	-0.467	0.027	0.165	0.029	0.188	0.013	0.043	0.105	0.131	0.094	0.2	-0.082	-0.058	0.055	-0.064	0.083	0.217	0.153	0.045	0.14	-0.091	0.031
PS417_01110	D-cysteine desulfhydrase	dcyD	242694	243686	-	993	COG2515	1-aminocyclopropane-1-carboxylate deaminase/D-cysteine desulfhydrase, PLP-dependent ACC family	Amino acid transport and metabolism	1	0.0368367	-0.051692	0.0885287	0.635003	0.411187	0.299917	0.193454	FALSE	FALSE	FALSE	FALSE	FALSE	87	4	0	0	0.04	0.125	-1.005	-0.128	0.045	0.098	-0.02	0.05	-0.072	-0.07	-0.353	-0.001	-0.105	-0.096	0.158	0.01	0.098	-0.058	0.175	0.136	-0.075	-0.043	0.228
PS417_01115	serine O-acetyltransferase	srpH	243852	244778	+	927	COG1045	Serine acetyltransferase	Amino acid transport and metabolism	1	0.326792	-0.114197	0.440989	0.358166	0.621034	0.230149	1.78956	FALSE	FALSE	FALSE	FALSE	FALSE	88	1	0	0	0.012	0.167	0.037	0.095	0.287	-0.256	-0.085	0.439	0.203	-0.336	0.271	-0.18	0.35	-0.068	-0.059	-0.357	-0.54	0.182	-0.153	-0.085	0.374	-0.215	0.179
PS417_01120	choline/glycine/proline betaine transport protein	betT	245049	247049	+	2001	COG1292	Choline-glycine betaine transporter	Cell wall/membrane/envelope biogenesis	11	-0.120405	0.100938	-0.221343	0.253309	0.211512	0.0328853	-1.68502	FALSE	FALSE	FALSE	FALSE	FALSE	89	3	0	0	-0.002	-0.074	1.513	-0.03	-0.181	-0.094	0.065	0.034	-0.037	0.026	-0.07	-0.09	-0.063	-0.027	-0.029	-0.117	-0.089	-0.024	0.188	-0.017	-0.018	-0.119	-0.085
PS417_01125	outer membrane porin, OprD family	NA	247229	248557	+	1329	NA	No COG Annotation	No COG Annotation	25	0.172777	-0.0288725	0.20165	0.0363463	0.671692	0.032612	2.16552	FALSE	FALSE	FALSE	FALSE	FALSE	89	3	0	0	-0.206	-0.179	-0.212	-0.281	-0.212	-0.099	-0.096	-0.154	-0.335	0.142	0.083	-0.191	0.014	0.08	-0.032	-0.01	0.309	0.078	0.197	-0.119	-0.16	-0.042	0.093
PS417_01130	L-glyceraldehyde 3-phosphate reductase	yghZ	248666	249703	+	1038	COG0667	Predicted oxidoreductase (related to aryl-alcohol dehydrogenase)	General function prediction only	6	-0.0508677	-0.124639	0.0737711	0.810626	0.585086	0.749937	-0.402566	FALSE	FALSE	FALSE	FALSE	FALSE	89	3	0	0	0.205	0.015	-0.089	0.081	0.288	-0.392	-0.391	-0.061	-0.093	-0.043	0.41	0.214	0.16	0.067	0.398	0.07	0.037	0.349	0.468	0.64	0.255	0.104	0.202
PS417_01135	taurine dioxygenase	tauD	249832	250668	-	837	COG2175	Taurine dioxygenase, alpha-ketoglutarate-dependent	Secondary metabolites biosynthesis, transport and catabolism	19	-0.0555406	-0.238899	0.183358	0.739803	0.11484	0.204179	-0.295315	FALSE	FALSE	FALSE	FALSE	FALSE	90	4	0	0	0.082	-0.162	0.027	-0.31	-0.168	0.08	0.205	-0.221	0.135	0.215	0.017	0.274	0.212	-0.007	0.306	0.061	0.086	0.256	0.166	0.219	0.395	-0.046	0.508
PS417_01140	taurine transport system permease protein	tauC	250683	251519	-	837	COG0600	ABC-type nitrate/sulfonate/bicarbonate transport system, permease component	Inorganic ion transport and metabolism	3	-0.0778801	0.0142116	-0.0920917	0.774211	0.924186	0.719687	-0.817242	FALSE	FALSE	FALSE	FALSE	FALSE	90	4	0	0	0.063	-0.158	-0.018	-0.092	0.103	-0.184	-0.032	0.264	-0.111	0.051	0.074	0.263	0.08	0.056	0.288	0.009	-0.004	-0.264	-0.041	-0.1	-0.086	-0.038	-0.514
PS417_01145	taurine transport system ATP-binding protein	tauB	251516	252295	-	780	COG4525	ABC-type taurine transport system, ATPase component	Inorganic ion transport and metabolism	3	-0.278765	-0.0889392	-0.189825	0.557332	0.768906	0.694184	0.529504	FALSE	FALSE	FALSE	FALSE	FALSE	90	4	0	0	0.314	-0.028	0.392	-0.126	0.036	0.465	-0.018	0.305	0.198	0.186	-0.149	-0.075	0.499	0.436	0.229	0.476	0.603	-0.999	0.637	0.33	-0.188	-0.026	-0.37
PS417_01150	taurine transport system substrate-binding protein	tauA	252312	253289	-	978	COG4521	ABC-type taurine transport system, periplasmic component	Inorganic ion transport and metabolism	3	-0.0279954	-0.0251196	-0.00287581	0.77641	0.812766	0.975762	-0.789935	FALSE	FALSE	FALSE	FALSE	FALSE	90	4	0	0	0.075	0.215	0.304	0.092	-0.204	0.069	-0.123	-0.032	0.02	0.01	-0.084	-0.049	0.041	0.018	-0.003	-0.106	0.006	-0.162	0.102	-0.274	0.096	-0.301	-0.12
PS417_01160	acyl-CoA thioesterase	NA	255329	255712	-	384	COG2050	Acyl-coenzyme A thioesterase PaaI, contains HGG motif	Secondary metabolites biosynthesis, transport and catabolism	19	0.019494	-0.114764	0.134258	0.887166	0.201876	0.352573	-0.0799724	FALSE	FALSE	FALSE	FALSE	FALSE	92	2	0	0	0.114	0.085	0.208	-0.283	-0.047	0.1	-0.037	0.12	0.055	0.054	0.034	0.082	0.085	-0.268	0.059	0.112	-0.007	0.362	0.16	-0.15	-0.182	0.147	-0.076
PS417_01165	uncharacterized protein	NA	255712	258036	-	2325	COG2183	Transcriptional accessory protein Tex/SPT6	Transcription	2	-0.269336	-0.541009	0.271673	0.0614888	6.24212e-05	0.104124	-5.48933	FALSE	TRUE	FALSE	FALSE	FALSE	92	2	0	0	0.088	0.034	0.282	-0.232	-0.068	-0.481	-0.136	-0.178	-0.575	0.037	0.04	0.077	0.028	0.143	0.053	0.073	0.063	0.166	-0.015	0.061	-0.134	0.013	-0.017
PS417_01180	SSU ribosomal protein S6P modification protein	rimK	260706	261611	-	906	COG0189	Glutathione synthase/RimK-type ligase, ATP-grasp superfamily	Coenzyme transport and metabolism	10	-0.356562	-0.246175	-0.110386	0.00397056	0.00939694	0.380774	-4.58043	FALSE	FALSE	FALSE	FALSE	FALSE	94	3	0	0	0.335	0.055	0.035	-0.038	-0.009	-0.033	0.097	0.15	0.295	-0.04	-0.057	0.079	-0.826	-0.305	-0.064	-0.222	-0.096	-0.041	-0.059	-0.551	-0.508	-0.514	-0.461
PS417_01185	Uncharacterized conserved protein	NA	261608	262090	-	483	COG4067	Uncharacterized conserved protein	Function unknown	4	-0.291807	-0.162182	-0.129625	0.0950103	0.0314921	0.445309	-2.82444	FALSE	FALSE	FALSE	FALSE	FALSE	94	3	0	0	-0.198	-0.22	-0.069	-0.141	-0.001	-0.27	-0.036	0.093	0.458	0.066	-0.36	-0.498	-0.125	-0.22	0.127	-0.188	-0.082	-0.27	0.151	-0.181	-0.344	-0.624	-0.248
PS417_01190	EAL domain, c-di-GMP-specific phosphodiesterase class I (or its enzymatically inactive variant)	NA	262104	262883	-	780	COG2200	EAL domain, c-di-GMP-specific phosphodiesterase class I (or its enzymatically inactive variant)	Signal transduction mechanisms	9	0.10881	0.0463325	0.0624774	0.110877	0.470975	0.36203	1.52852	FALSE	FALSE	FALSE	FALSE	FALSE	94	3	0	0	-0.223	-0.245	-0.044	-0.07	-0.136	-0.128	0.01	0.093	-0.043	0.046	-0.054	0.126	-0.144	-0.034	0.016	-0.093	-0.097	-0.064	0.027	0.075	-0.076	-0.12	-0.227
PS417_01195	ribosome-associated heat shock protein Hsp15	hslR	262999	263406	+	408	COG1188	Ribosomal 50S subunit-recycling heat shock protein, contains S4 domain	Translation, ribosomal structure and biogenesis	14	0.348557	0.0727298	0.275827	0.272683	0.655505	0.375218	1.32901	FALSE	FALSE	FALSE	FALSE	FALSE	95	1	0	0	-0.054	-0.06	0.091	-0.137	0.411	-0.409	0.028	0.051	0.661	-0.704	-0.047	0.055	0.066	-0.594	-0.312	-0.147	-0.012	0.029	-0.335	-0.954	-0.394	0.389	-0.256
PS417_01200	PAP2 superfamily protein	NA	263446	264246	-	801	NA	No COG Annotation	No COG Annotation	25	0.102757	0.0891929	0.0135641	0.469885	0.338806	0.928861	0.591987	FALSE	FALSE	FALSE	FALSE	FALSE	96	1	0	0	-0.025	0.1	0.511	0.115	-0.076	0.185	-0.104	0.098	1.25	-0.289	-0.036	-0.253	-0.378	0.002	-0.237	-0.205	-0.314	-0.233	-0.413	-0.22	-0.283	-0.187	-0.126
PS417_01210	phosphoenolpyruvate carboxykinase (ATP)	pckA	265433	266974	+	1542	COG1866	Phosphoenolpyruvate carboxykinase, ATP-dependent	Energy production and conversion	12	0.378481	0.108724	0.269757	0.0100707	0.244752	0.0830426	5.38164	FALSE	FALSE	FALSE	FALSE	FALSE	97	2	0	0	-0.002	0.182	0.145	0.009	-0.128	-0.116	0.06	0.002	-1.362	0.375	-1.372	0.245	-2.049	0.246	-0.071	0.128	-1.391	0.369	0.265	-0.169	-0.13	0.356	0.347
PS417_01215	Uncharacterized membrane protein	NA	267031	267882	-	852	COG2510	Uncharacterized membrane protein	Function unknown	4	-0.130801	-0.0315482	-0.0992531	0.115958	0.565672	0.229766	-2.32572	FALSE	FALSE	FALSE	FALSE	FALSE	98	2	0	0	0.021	0.066	0.012	-0.108	0.044	-0.106	-0.132	-0.154	0.004	0.049	-0.081	-0.178	0.08	0.064	0.17	0.049	0.041	0.051	0.068	-0.059	0.137	0.198	0.015
PS417_01220	Protein of unknown function (DUF1493)	NA	267911	268267	-	357	NA	No COG Annotation	No COG Annotation	25	-0.0210021	-0.0174614	-0.00354066	0.805693	0.8457	0.970756	-0.13554	FALSE	FALSE	FALSE	FALSE	FALSE	98	2	0	0	0.026	-0.115	0.254	0.15	-0.05	0.096	0.056	0.023	-0.21	0.068	-0.169	-0.075	-0.044	0.039	-0.053	-0.194	0.123	-0.214	-0.114	0.061	-0.072	-0.141	-0.062
PS417_01230	hypothetical protein	NA	268878	269123	-	246	NA	No COG Annotation	No COG Annotation	25	0.153208	0.0708563	0.0823517	0.290197	0.497755	0.612951	2.31658	FALSE	FALSE	FALSE	FALSE	FALSE	99	2	0	0	0.111	0.211	0.106	0.166	0.06	0.302	0.306	-0.03	0.215	-0.099	0.231	-0.022	0.198	-0.031	0.144	-0.042	-0.037	-0.055	-0.009	-0.11	0.092	-0.109	0.086
PS417_01235	cell filamentation protein	fic	269096	269695	-	600	COG2184	Fido, protein-threonine AMPylation domain	Signal transduction mechanisms	9	0.168694	0.0886113	0.0800829	0.119593	0.213706	0.451168	1.38151	FALSE	FALSE	FALSE	FALSE	FALSE	99	2	0	0	0.01	-0.28	0.088	0.013	-0.108	-0.095	0.086	-0.021	-0.027	0.085	0.106	0.144	0.205	0.058	0.006	-0.092	0.047	-0.053	0.333	0.133	0.053	0.222	-0.033
PS417_01245	Tetratricopeptide repeat-containing protein	NA	270041	271216	+	1176	NA	No COG Annotation	No COG Annotation	25	0.0927651	0.0924719	0.000293203	0.145207	0.0668869	0.996269	1.4548	FALSE	FALSE	FALSE	FALSE	FALSE	100	1	0	0	-0.056	0.024	-0.227	-0.157	-0.101	-0.29	-0.075	-0.186	0.105	0.01	0.053	-0.001	0.064	0.006	0.095	0.067	0.116	0	0.048	0.079	-0.043	0.009	-0.032
PS417_01250	ATP-dependent DNA helicase RecQ	NA	271501	273438	+	1938	NA	No COG Annotation	No COG Annotation	25	0.0971524	0.0639923	0.0331601	0.264018	0.335354	0.700068	1.0659	FALSE	FALSE	FALSE	FALSE	FALSE	101	2	0	0	-0.048	-0.182	-0.112	-0.011	-0.067	0.003	0.136	0.053	-0.315	0.054	-0.135	-0.086	0.004	-0.044	0.001	-0.141	-0.015	0.058	-0.007	-0.016	0.009	0.068	-0.143
PS417_01255	acyl-CoA thioester hydrolase	NA	273461	273892	+	432	COG0824	Acyl-CoA thioesterase FadM	Lipid transport and metabolism	7	-0.0353982	-0.0517925	0.0163943	0.743561	0.436461	0.876512	-0.830834	FALSE	FALSE	FALSE	FALSE	FALSE	101	2	0	0	-0.138	-0.076	-0.227	-0.121	-0.04	0.059	-0.078	-0.034	-0.025	-0.023	0.091	-0.091	-0.285	0.024	-0.003	-0.122	-0.01	-0.266	-0.035	-0.119	-0.142	-0.055	-0.037
PS417_01260	Glycine zipper	NA	273918	274397	-	480	NA	No COG Annotation	No COG Annotation	25	0.183145	-0.00147597	0.184621	0.109696	0.975514	0.101477	1.44785	FALSE	FALSE	FALSE	FALSE	FALSE	102	1	0	0	0.099	-0.085	-0.026	-0.089	-0.309	-0.145	-0.118	0.022	0.091	0.131	0.129	0.279	0.038	0.196	-0.007	-0.003	0.003	0.364	-0.009	0.055	0.124	0.302	0.214
PS417_01265	oxidoreductase alpha (molybdopterin) subunit	NA	274601	276949	-	2349	COG0243	Anaerobic selenocysteine-containing dehydrogenase	Energy production and conversion	12	-0.947261	-0.867675	-0.0795864	2.50169e-14	8.42398e-18	0.186906	-15.4922	TRUE	TRUE	FALSE	FALSE	FALSE	103	3	0	0	-0.218	-0.122	-0.209	-0.108	0.551	-0.036	-0.082	-0.105	-0.138	-0.071	-0.295	-0.03	0.121	0.06	-0.074	-0.126	-0.097	-0.045	-0.144	-0.302	-0.217	-0.181	-0.131
PS417_01270	FdhD protein	NA	276946	277785	-	840	COG1526	Formate dehydrogenase assembly factor FdhD	Energy production and conversion	12	-0.899949	-0.554505	-0.345444	0.0211841	0.00678026	0.353056	-2.57028	FALSE	TRUE	FALSE	FALSE	FALSE	103	3	0	0	0.059	0.267	0.5	0.054	0.338	-0.019	0.387	-0.005	-0.411	0.143	0.016	0.245	0.042	0.236	-0.14	0.113	0.111	0.283	0.325	-0.068	-0.489	-0.097	-0.022
PS417_01275	DNA-binding transcriptional regulator, LysR family	NA	277883	278770	-	888	COG0583	DNA-binding transcriptional regulator, LysR family	Transcription	2	-0.664066	-0.479125	-0.184941	0.000109304	0.000106648	0.211282	-6.45962	TRUE	FALSE	FALSE	FALSE	FALSE	103	3	0	0	-0.078	-0.184	-0.268	-0.074	0.452	0.08	-0.18	0.016	-0.256	0.113	0.232	0.072	0.243	0.228	0.047	0.01	0.157	0	0.223	-0.024	0.067	-0.078	-0.042
PS417_01280	LysM domain-containing protein	NA	278903	279343	+	441	NA	No COG Annotation	No COG Annotation	25	0.0566666	0.0996426	-0.0429761	0.751712	0.460093	0.818125	0.62401	FALSE	FALSE	FALSE	FALSE	FALSE	104	1	0	0	-0.207	0.014	0.29	0.278	-0.018	0.67	0.128	0.432	0.406	-0.123	-0.374	-0.234	-0.377	-0.186	0.087	-0.393	-0.086	-0.126	-0.075	-0.074	-0.262	-0.045	-0.025
PS417_01285	putative hydrolase of the HAD superfamily	NA	279485	280147	-	663	COG1011	FMN phosphatase YigB, HAD superfamily	Coenzyme transport and metabolism	10	-0.0117216	-0.252792	0.241071	0.960762	0.272458	0.288693	0.098923	FALSE	FALSE	FALSE	FALSE	FALSE	105	1	0	0	0.011	-0.103	-0.621	-0.256	-0.082	-0.123	-0.566	-0.817	-0.399	-0.133	-0.526	-0.481	-0.301	-0.183	-0.062	0.125	-0.24	-0.112	0.096	-0.269	-0.169	0.078	-0.547
PS417_01290	ADP-ribose diphosphatase	nudE	280235	280801	+	567	COG1051	ADP-ribose pyrophosphatase YjhB, NUDIX family	Nucleotide transport and metabolism	18	-1.07149	-0.609242	-0.462245	0.00173804	0.046573	0.180292	-2.91994	TRUE	FALSE	FALSE	FALSE	FALSE	106	2	0	0	-0.656	-0.255	0.341	0.007	0.295	0.049	0.098	-0.096	2.051	-0.57	-0.173	-0.946	-0.238	0.124	-0.006	-0.607	-0.407	-0.98	0.236	-0.463	-1.121	-0.525	-0.021
PS417_01300	thioesterase domain-containing protein, putative	NA	281761	282216	-	456	NA	No COG Annotation	No COG Annotation	25	0.180523	0.143043	0.0374796	0.357348	0.158225	0.839758	1.23731	FALSE	FALSE	FALSE	FALSE	FALSE	107	7	0	0	-0.262	0.209	0.177	-0.062	0.118	0.084	-0.065	0.062	0.122	-0.08	-0.174	0.079	0.072	-0.116	-0.571	0.227	-0.149	0.152	-0.202	-0.087	-0.221	-0.249	-0.022
PS417_01305	two-component system, NtrC family, C4-dicarboxylate transport response regulator DctD	NA	282243	283619	-	1377	COG2204	DNA-binding transcriptional response regulator, NtrC family, contains REC, AAA-type ATPase, and a Fis-type DNA-binding domains	Signal transduction mechanisms	9	-0.464453	-0.597686	0.133233	0.0233023	7.25882e-07	0.485281	-4.07177	FALSE	TRUE	FALSE	FALSE	FALSE	107	7	0	0	0.092	0.134	-0.391	-0.119	-0.105	0.055	0.086	0.107	-0.046	-0.125	-0.153	-0.121	-0.072	0.002	-0.066	0.016	-0.246	-0.205	-0.144	-0.462	-0.235	-0.195	-0.072
PS417_01310	two-component system, NtrC family, C4-dicarboxylate transport sensor histidine kinase DctB	NA	283616	285424	-	1809	COG4191	Signal transduction histidine kinase regulating C4-dicarboxylate transport system	Signal transduction mechanisms	9	-0.191838	-0.198491	0.00665347	0.293256	0.102503	0.968781	-1.45665	FALSE	FALSE	FALSE	FALSE	FALSE	107	7	0	0	0.105	0.122	-0.163	-0.098	-0.312	-0.009	-0.127	-0.092	0.078	-0.123	-0.154	-0.271	-0.06	-0.207	0.143	-0.256	-0.278	-0.081	-0.182	0.043	-0.051	-0.168	0.39
PS417_01335	hydroxylysine kinase	NA	288975	291875	+	2901	COG0160	4-aminobutyrate aminotransferase or related aminotransferase	Amino acid transport and metabolism	1	0.0489559	0.060807	-0.011851	0.542662	0.279503	0.879517	1.03562	FALSE	FALSE	FALSE	FALSE	FALSE	108	2	0	0	-0.134	0.101	-0.13	0.109	-0.044	-0.07	0.027	0.103	0.14	0.01	0.059	0.108	-0.001	0.003	0.034	-0.072	-0.03	0.057	0.056	0.114	-0.005	0	0.042
PS417_01340	agmatine deiminase	aguA	291997	293103	+	1107	COG2957	Agmatine/peptidylarginine deiminase	Amino acid transport and metabolism	1	-0.352361	0.138744	-0.491105	0.095948	0.175106	0.0322782	-2.633	FALSE	FALSE	FALSE	FALSE	FALSE	108	2	0	0	-0.015	0.005	0.013	-0.208	-0.024	-0.295	0.075	0.049	0.341	-0.027	-0.143	-0.129	-0.349	-0.126	-0.046	-0.029	0.129	-0.167	0.084	-0.147	-0.15	0.1	0.033
PS417_01350	iron complex outermembrane recepter protein	NA	293594	295681	-	2088	COG4774	Outer membrane receptor for monomeric catechols	Inorganic ion transport and metabolism	3	-0.00899867	-0.013221	0.0042223	0.879429	0.777273	0.948359	0.0872171	FALSE	FALSE	FALSE	FALSE	FALSE	110	1	0	0	0.026	-0.01	0.164	0.073	-0.012	0.078	-0.019	0.065	-0.028	-0.012	0.13	0.058	-0.005	0.112	-0.038	-0.033	0.119	0.052	0.088	0.092	0.067	0.057	0.066
PS417_01355	outer membrane porin, OprD family	oprQ	296093	297409	+	1317	NA	No COG Annotation	No COG Annotation	25	-0.256706	-0.385964	0.129258	0.00260168	0.000661267	0.237086	-3.75045	FALSE	FALSE	FALSE	FALSE	FALSE	111	1	0	0	-0.227	-0.112	-0.043	0.007	0.105	0.218	-0.163	0.027	-0.072	-0.284	0.037	-0.024	-0.059	0.09	-0.1	-0.041	0.104	-0.122	-0.023	-0.007	-0.029	0.05	0.085
PS417_01360	4-oxalocrotonate tautomerase	NA	297612	297815	+	204	COG1942	Phenylpyruvate tautomerase PptA, 4-oxalocrotonate tautomerase family	Secondary metabolites biosynthesis, transport and catabolism	19	0.103291	0.0964523	0.00683844	0.64822	0.566323	0.974978	0.517504	FALSE	FALSE	FALSE	FALSE	FALSE	112	2	0	0	0.125	0.12	0.397	-0.396	0.372	0.414	0.197	0.01	0.053	-0.229	-0.292	-0.27	-0.212	-0.082	-0.328	0.073	-0.14	0.042	-0.143	-0.247	-0.042	-0.311	-0.363
PS417_01365	NAD(P)-dependent dehydrogenase, short-chain alcohol dehydrogenase family	NA	297836	298537	+	702	COG1028	NAD(P)-dependent dehydrogenase, short-chain alcohol dehydrogenase family	Lipid transport and metabolism	7	0.144895	-0.133673	0.278569	0.730463	0.616751	0.539878	1.28772	FALSE	FALSE	FALSE	FALSE	FALSE	112	2	0	0	NA	NA	NA	NA	NA	NA	NA	NA	NA	NA	NA	NA	NA	NA	NA	NA	NA	NA	NA	NA	NA	NA	NA
PS417_01370	Peptidase family M48	NA	298541	300118	-	1578	NA	No COG Annotation	No COG Annotation	25	-0.065894	0.052364	-0.118258	0.510549	0.290201	0.250277	-1.47185	FALSE	FALSE	FALSE	FALSE	FALSE	113	3	0	1	0.055	0.066	0.068	0.081	0.007	-0.015	0.006	-0.034	-0.11	-0.001	0.016	0.229	-0.021	0.164	0.107	-0.074	0.11	0.05	0.101	0.035	0.094	-0.066	0.17
PS417_01375	hypothetical protein	NA	300133	300498	-	366	NA	No COG Annotation	No COG Annotation	25	-0.0844713	0.0314103	-0.115882	0.587022	0.81972	0.468337	-0.577332	FALSE	FALSE	FALSE	FALSE	FALSE	113	3	0	1	0.162	-0.181	-0.229	-0.159	-0.47	-0.382	-0.067	-0.239	-0.126	0.12	-0.031	0.245	-0.167	0.458	0.081	-0.029	-0.077	0.254	0.217	0.347	0.233	0.175	-0.136
PS417_01380	sensor domain CHASE2-containing protein	NA	300536	301876	-	1341	COG4252	Extracellular (periplasmic) sensor domain CHASE2 (specificity unknown)	Signal transduction mechanisms	9	0.427705	-0.104463	0.532167	0.0144413	0.21468	0.00457258	3.67526	FALSE	FALSE	TRUE	FALSE	TRUE	113	3	0	1	-0.458	-0.132	-0.059	-0.201	0.105	0.017	-0.234	-0.038	-0.181	0.298	-0.161	-0.103	0.089	-0.108	0.07	-0.194	-0.033	0.204	-0.185	0.049	0.132	0.134	0.089
PS417_01385	UDP-glucose 4-epimerase	NA	302396	303328	+	933	COG0451	Nucleoside-diphosphate-sugar epimerase	Cell wall/membrane/envelope biogenesis	11	-0.327567	-0.304993	-0.0225736	0.00462422	0.00360852	0.847231	-3.4515	FALSE	FALSE	FALSE	FALSE	FALSE	114	8	0	0	0.039	-0.235	-0.052	0.052	0.25	-0.067	1.114	-0.151	0.407	0.077	0.12	0.131	-0.059	0.072	-0.287	0.116	0.095	0.07	-0.07	0.024	0.017	0.008	-0.098
PS417_01390	extracellular protein	NA	303391	306204	+	2814	COG3868	Uncharacterized protein	Function unknown	4	-1.10975	-0.869038	-0.240711	2.70172e-09	0.00305048	0.363719	-13.957	TRUE	TRUE	FALSE	FALSE	FALSE	114	8	0	0	0.192	0.163	0.011	0.879	0.199	0.261	1.651	0.073	0.169	0.37	0.102	0.256	0.14	0.011	0.125	0.047	0.081	0.224	0.032	0.011	0.016	0.054	0.079
PS417_01395	Tetratricopeptide repeat-containing protein	NA	306182	309781	+	3600	NA	No COG Annotation	No COG Annotation	25	-1.30141	-0.950921	-0.350487	3.92483e-10	0.00082115	0.172537	-22.1204	TRUE	TRUE	FALSE	FALSE	FALSE	114	8	0	0	0.052	0.188	-0.042	0.881	0.22	0.381	1.857	0.133	0.186	0.466	0.221	0.218	0.318	0.025	0.222	0.238	0.116	0.223	0.103	0.1	0.071	0.135	0.197
PS417_01400	hypothetical protein	NA	309808	310326	+	519	NA	No COG Annotation	No COG Annotation	25	-1.58203	-0.886534	-0.695493	0.000712578	0.0160582	0.152701	-3.44709	TRUE	FALSE	FALSE	FALSE	FALSE	114	8	0	0	0.219	0.211	-0.081	0.936	-0.052	0.151	1.78	0.182	-0.305	0.749	0.788	0.165	0.079	-0.255	0.297	0.29	0.386	0.118	-0.042	0.235	0.049	0.47	0.618
PS417_01405	GAF domain-containing protein	NA	310332	311699	+	1368	NA	No COG Annotation	No COG Annotation	25	-1.22563	-1.34922	0.123595	0.00321456	0.000968169	0.793076	-3.85989	TRUE	TRUE	FALSE	FALSE	FALSE	114	8	0	0	0.176	0.312	-0.194	1.253	0.377	0.348	1.766	0.046	0.097	0.43	0.32	-0.005	0	-0.381	-0.134	-0.061	-0.052	0.25	0.184	0.066	-0.102	0.038	-0.093
PS417_01410	transporter	NA	311677	312672	+	996	NA	No COG Annotation	No COG Annotation	25	-1.09463	-1.12682	0.0321914	5.45061e-06	0.00102235	0.919811	-9.47827	TRUE	TRUE	FALSE	FALSE	FALSE	114	8	0	0	0.275	0.333	0.278	0.703	0.222	0.396	1.856	0.239	0.128	0.476	0.289	0.135	-0.224	0.25	0.18	0.129	0.092	0.461	0.062	-0.036	0.077	0.215	0.175
PS417_01415	Glycosyltransferase involved in cell wall bisynthesis	NA	312662	314176	+	1515	COG0438	Glycosyltransferase involved in cell wall bisynthesis	Cell wall/membrane/envelope biogenesis	11	-1.21726	-1.05027	-0.166983	1.17939e-09	0.000289411	0.502101	-13.8187	TRUE	TRUE	FALSE	FALSE	FALSE	114	8	0	0	-0.023	0.266	0.076	0.861	0.265	0.448	1.782	0.063	0.071	0.371	0.131	0.402	0.161	0.034	0.038	0.053	0.042	0.198	-0.038	0.136	-0.048	0.019	0.105
PS417_01420	Uncharacterized membrane protein	NA	314177	315547	+	1371	COG4267	Uncharacterized membrane protein	Function unknown	4	-1.19004	-1.01743	-0.172601	4.4265e-08	0.000434053	0.506294	-15.0428	TRUE	TRUE	FALSE	FALSE	FALSE	114	8	0	0	0.229	0.29	0.244	0.999	0.16	0.482	1.786	0.064	0.116	0.693	0.253	0.474	0.353	0.189	0.176	0.172	0.214	0.265	0.175	0.197	0.274	0.289	0.061
PS417_01425	AraC family transcriptional regulator	NA	315999	316868	+	870	COG3449	DNA gyrase inhibitor GyrI	Replication, recombination and repair	15	-0.147802	-0.246559	0.098757	0.402188	0.107568	0.617023	-0.879129	FALSE	FALSE	FALSE	FALSE	FALSE	115	1	0	0	-0.257	0.118	0.12	-0.042	-0.353	-0.157	-0.393	-0.355	-0.413	0.133	0.127	0.364	-0.166	-0.217	-0.108	-0.208	-0.045	0.089	0.239	0.234	0.223	0.042	0.044
PS417_01430	exonuclease SbcC	NA	317402	319762	-	2361	NA	No COG Annotation	No COG Annotation	25	0.127315	-0.0544222	0.181737	0.509218	0.675128	0.292363	0.545319	FALSE	FALSE	FALSE	FALSE	FALSE	116	3	0	0	-0.017	0.424	-0.298	0.259	-0.1	-0.04	0.196	0.191	-0.655	-0.07	0.299	0.012	0.247	-0.22	0.024	-0.158	0.106	-0.039	-0.306	-0.05	0.024	0.141	0.414
PS417_01435	hypothetical protein	NA	319759	320478	-	720	NA	No COG Annotation	No COG Annotation	25	-0.578749	0.194108	-0.772857	0.111934	0.286601	0.0377086	-0.803991	FALSE	FALSE	FALSE	FALSE	FALSE	116	3	0	0	0.177	-0.029	0.491	-0.304	-0.474	-0.135	-0.147	0.266	-0.773	0.733	1.165	0.851	0.498	0.566	0.378	0.228	-0.023	0.336	0.826	0.497	0.184	-0.025	0.784
PS417_01440	hypothetical protein	NA	320468	321907	-	1440	NA	No COG Annotation	No COG Annotation	25	0.184421	0.0239527	0.160469	0.094905	0.780086	0.1356	1.81456	FALSE	FALSE	FALSE	FALSE	FALSE	116	3	0	0	0.273	0.035	0.037	0.062	0.053	-0.323	0.21	0.034	-0.215	0.012	-0.152	0.141	0.231	0.128	0.051	0.02	0.108	0.126	0.276	0.142	0.164	0.003	-0.119
PS417_01445	hypothetical protein	NA	322197	322472	-	276	NA	No COG Annotation	No COG Annotation	25	0.00687034	0.144736	-0.137866	0.943883	0.00625216	0.172273	0.269544	FALSE	FALSE	FALSE	FALSE	FALSE	117	2	0	0	0.07	-0.134	0.125	0.069	-0.088	0.085	-0.05	-0.055	-0.043	0.205	0.128	0.15	0.18	0.103	0.248	0.145	0.021	0.018	0.056	0.162	0.041	0.086	0.683
PS417_01450	Integrase	NA	322469	323449	-	981	NA	No COG Annotation	No COG Annotation	25	0.212062	0.0775365	0.134525	0.0530811	0.210352	0.229462	2.47294	FALSE	FALSE	FALSE	FALSE	FALSE	117	2	0	0	0.094	0.125	0.079	0.098	-0.028	-0.051	0.037	-0.08	-0.058	0.004	-0.029	0.034	-0.001	0.02	0.102	-0.05	-0.046	-0.047	-0.128	-0.092	-0.069	-0.064	-0.016
PS417_01465	Protein of unknown function (DUF2790)	NA	326046	326279	-	234	NA	No COG Annotation	No COG Annotation	25	-0.0869152	0.119563	-0.206478	0.414407	0.122393	0.0556881	-0.802986	FALSE	FALSE	FALSE	FALSE	FALSE	118	3	0	0	0.367	-0.009	0.346	0.012	0.31	0.389	0.287	0.384	0.269	-0.084	0.188	-0.211	0.2	-0.046	-0.064	0.11	0.15	0.063	-0.35	0.093	0.106	0.128	0.211
PS417_01470	cellulose synthase operon protein YhjQ	NA	326628	327578	+	951	COG1192	Cellulose biosynthesis protein BcsQ	Cell motility	8	0.0353157	0.172759	-0.137444	0.620219	0.00291649	0.0311931	0.485578	FALSE	FALSE	FALSE	FALSE	FALSE	119	1	0	0	0.079	-0.094	0.278	-0.071	0.025	0.108	0.006	-0.059	-0.191	-0.164	-0.082	0.027	0.054	-0.144	0.102	0.011	0.08	-0.101	0.042	-0.107	-0.004	-0.064	-0.1
PS417_01475	cellulose synthase operon protein YhjQ	NA	327786	328706	+	921	COG1192	Cellulose biosynthesis protein BcsQ	Cell motility	8	0.0469727	0.0417735	0.00519922	0.784987	0.720078	0.976541	-0.260134	FALSE	FALSE	FALSE	FALSE	FALSE	120	1	0	0	0.161	-0.222	0.062	0.054	0.035	-0.266	0.046	-0.058	-0.099	-0.076	-0.249	0.058	0.116	-0.059	0.007	0.033	0.148	0.01	-0.074	-0.1	-0.135	0.05	0.086
PS417_01480	Methyltransferase domain-containing protein	NA	328947	330134	-	1188	NA	No COG Annotation	No COG Annotation	25	0.201228	0.0331212	0.168107	0.201335	0.637909	0.286269	1.25757	FALSE	FALSE	FALSE	FALSE	FALSE	121	5	0	0	0.016	-0.159	-0.185	-0.214	0.262	0.146	0.241	0.104	0.081	0.158	-0.067	-0.208	-0.298	0.003	-0.121	-0.029	-0.187	-0.062	-0.189	0.051	-0.103	-0.124	0.102
PS417_01485	amino acid ABC transporter membrane protein 2, PAAT family	NA	330115	330804	-	690	COG4160	ABC-type arginine/histidine transport system, permease component	Amino acid transport and metabolism	1	0.0236215	0.157792	-0.134171	0.754	0.00495824	0.120117	0.216777	FALSE	FALSE	FALSE	FALSE	FALSE	121	5	0	0	-0.159	0.206	-0.344	-0.122	0.096	-0.101	0.093	-0.005	0.117	-0.032	0	0.077	-0.207	-0.008	0.117	-0.02	-0.064	0.116	0.104	0.052	0.048	0.008	0.04
PS417_01490	amino acid ABC transporter membrane protein 1, PAAT family	NA	330843	331538	-	696	COG4215	ABC-type arginine transport system, permease component	Amino acid transport and metabolism	1	0.00575178	0.0692732	-0.0635214	0.971657	0.584621	0.726445	-0.670533	FALSE	FALSE	FALSE	FALSE	FALSE	121	5	0	0	0.039	0.345	-0.679	0.108	0.178	0.621	0.36	-0.085	0.293	-0.078	0.198	-0.008	0.17	0.264	-0.103	0.052	-0.243	-0.1	0.097	0.082	0.154	-0.068	-0.138
PS417_01495	polar amino acid transport system substrate-binding protein	NA	331613	332365	-	753	COG0834	ABC-type amino acid transport/signal transduction system, periplasmic component/domain	Amino acid transport and metabolism	1	0.0954565	0.15746	-0.0620036	0.13422	0.0156889	0.345382	1.14423	FALSE	FALSE	FALSE	FALSE	FALSE	121	5	0	0	-0.079	-0.036	-0.567	0.034	-0.01	-0.147	0.143	-0.153	0.138	-0.116	-0.12	-0.05	-0.072	-0.133	0.092	-0.075	-0.034	0.043	-0.078	0.031	-0.099	-0.043	0.031
PS417_01500	amino acid ABC transporter ATP-binding protein, PAAT family	aotp3	332379	333152	-	774	COG4598	ABC-type histidine transport system, ATPase component	Amino acid transport and metabolism	1	0.01306	0.238766	-0.225706	0.873866	0.00174189	0.0193085	0.0949426	FALSE	FALSE	FALSE	FALSE	FALSE	121	5	0	0	-0.113	-0.173	-0.693	0.051	0.135	-0.185	-0.018	-0.091	0.206	0.046	0.061	0.098	-0.042	-0.077	0.082	0.014	0.093	0.05	0.136	-0.002	-0.049	0.024	-0.238
PS417_01505	GABA permease	gabP	333707	335098	+	1392	COG1113	L-asparagine transporter and related permeases	Amino acid transport and metabolism	1	0.11952	0.114045	0.00547588	0.219643	0.0154568	0.95454	1.92642	FALSE	FALSE	FALSE	FALSE	FALSE	122	1	0	0	0.075	-0.044	0.051	0.078	0	0.166	0.015	-0.005	0.27	-0.005	-0.066	0.18	0.093	0.076	0.07	0.014	0.055	0.023	0.129	-0.023	0.234	0.006	-0.045
PS417_01510	hypothetical protein	NA	335207	335620	-	414	NA	No COG Annotation	No COG Annotation	25	0.0066334	0.171617	-0.164983	0.981437	0.336731	0.545413	0.349673	FALSE	FALSE	FALSE	FALSE	FALSE	123	2	0	0	0.042	-0.479	-0.075	-0.161	-0.065	0.269	-0.039	-0.27	-0.059	-0.459	0.54	0.061	-0.258	0.187	-0.028	0.273	0.146	0.08	-0.081	-0.168	-0.071	-0.244	0.026
PS417_01515	Predicted alpha/beta hydrolase	NA	335633	336577	-	945	COG4757	Predicted alpha/beta hydrolase	General function prediction only	6	-0.0227254	0.0814618	-0.104187	0.88324	0.340693	0.501066	0.0594841	FALSE	FALSE	FALSE	FALSE	FALSE	123	2	0	0	0.123	0.129	0.585	0.273	0.039	0.011	0.3	0.291	-0.022	-0.137	0.05	0.068	0.182	-0.027	-0.015	-0.005	-0.042	0.203	-0.168	-0.064	0.013	-0.095	0.291
PS417_01520	Arsenite efflux pump ArsB, ACR3 family	NA	336753	337718	+	966	COG0798	Arsenite efflux pump ArsB, ACR3 family	Inorganic ion transport and metabolism	3	0.00632132	-0.00978197	0.0161033	0.942688	0.868797	0.854766	0.159026	FALSE	FALSE	FALSE	FALSE	FALSE	124	3	0	0	-0.034	-0.015	-3.803	0.033	0.058	-0.082	-0.088	-0.067	0.107	0.064	-0.035	-0.065	-0.037	-0.088	-0.072	-0.036	0.024	0.023	0.016	0.018	0.038	-0.035	0.174
PS417_01525	4-amino-4-deoxy-L-arabinose transferase	NA	337806	339398	+	1593	COG1807	4-amino-4-deoxy-L-arabinose transferase or related glycosyltransferase of PMT family	Cell wall/membrane/envelope biogenesis	11	0.0821024	0.108778	-0.0266754	0.201421	0.0369795	0.700504	1.13738	FALSE	FALSE	FALSE	FALSE	FALSE	124	3	0	0	-0.119	0.044	-0.15	0.131	0.178	-0.066	0.063	-0.044	0.439	-0.005	-0.008	0.124	-0.067	0.055	0.027	0.099	0.116	0.174	-0.061	0.207	0.076	0.045	-0.053
PS417_01530	hypothetical protein	NA	339518	340075	+	558	NA	No COG Annotation	No COG Annotation	25	-0.00355535	-0.0223379	0.0187826	0.973445	0.773608	0.86407	-0.809875	FALSE	FALSE	FALSE	FALSE	FALSE	124	3	0	0	0.041	0.041	0.293	0.142	0.107	-0.189	0.016	0.196	0.175	0.09	-0.028	-0.169	0.039	-0.053	-0.111	-0.124	0.099	0.052	-0.06	0.029	0.19	0.119	0.039
PS417_01545	A/G-specific DNA-adenine glycosylase	mutY	340665	341732	-	1068	COG1194	Adenine-specific DNA glycosylase, acts on AG and A-oxoG pairs	Replication, recombination and repair	15	0.237666	-0.0247788	0.262445	0.111135	0.845922	0.0821184	1.77764	FALSE	FALSE	FALSE	FALSE	FALSE	125	4	0	1	-0.129	-0.001	0.394	-0.281	0.214	0.289	-0.213	-0.178	0.51	0.048	0.089	0.197	0.037	-0.091	0.081	0.105	0.241	-0.008	0.264	-0.04	0.245	0.023	0.056
PS417_01550	AsmA protein	NA	341729	343939	-	2211	COG2982	Uncharacterized protein involved in outer membrane biogenesis	Cell wall/membrane/envelope biogenesis	11	0.284725	-0.282275	0.567	0.0557796	0.000430062	0.000954058	2.70006	FALSE	FALSE	TRUE	FALSE	TRUE	125	4	0	1	-0.373	0.133	-0.015	-0.046	0.126	0.029	-0.025	-0.066	2.795	-0.318	-0.071	0.009	0.032	-0.112	-0.141	-0.05	-0.115	-0.104	-0.107	-0.126	-0.016	-0.113	-0.303
PS417_01555	Nitrate/nitrite transporter NarK	NA	344265	345926	+	1662	COG2223	Nitrate/nitrite transporter NarK	Inorganic ion transport and metabolism	3	-0.093762	-0.138319	0.0445568	0.139405	0.00315398	0.441535	-1.87986	FALSE	FALSE	FALSE	FALSE	FALSE	126	1	0	0	0.09	0.031	0.066	-0.061	4.576	-0.13	-0.069	0.031	-0.475	-0.097	-0.176	0.012	0.08	0.003	-0.06	0.085	0.024	0.056	-0.136	-0.09	-0.248	-0.07	-0.018
PS417_01560	imidazoleglycerol-phosphate dehydratase	hisB	346158	346751	+	594	COG0131	Imidazoleglycerol phosphate dehydratase HisB	Amino acid transport and metabolism	1	0.141788	-2.15505	2.29684	0.811251	8.66004e-06	0.00164851	-0.158723	FALSE	TRUE	TRUE	FALSE	TRUE	127	6	0	5	-0.425	0.228	-0.448	0.545	0.482	-0.125	-0.459	0.203	-0.097	-1.718	-2.803	-1.752	-1.797	-1.608	-1.965	-1.601	-2.157	-2.65	-1.144	-1.152	-1.49	-3.311	-2.134
PS417_01565	imidazole glycerol phosphate synthase subunit hisH	hisH	346751	347389	+	639	COG0118	Imidazoleglycerol phosphate synthase glutamine amidotransferase subunit HisH	Amino acid transport and metabolism	1	-2.61936	-4.38505	1.76569	2.63608e-06	2.15511e-08	0.00306079	-6.40022	TRUE	TRUE	TRUE	FALSE	TRUE	127	6	0	5	-0.239	-0.118	0.082	0.304	0.366	-0.16	0.145	-0.182	-0.028	-4.232	-4.766	-4.536	-3.967	-5.028	-5.1	-5.094	-5.215	-3.762	-3.117	-2.561	-2.438	-4.547	-3.201
PS417_01570	Uncharacterized conserved protein, DUF2164 family	NA	347390	347647	+	258	COG5460	Uncharacterized conserved protein, DUF2164 family	Function unknown	4	-0.903592	-1.25097	0.347383	0.00987875	6.98856e-06	0.329602	-2.1971	TRUE	TRUE	FALSE	FALSE	FALSE	127	6	0	5	-0.132	-0.302	0.023	0.321	0.166	-0.447	0.061	-0.048	-0.309	-2.832	-2.125	-2.049	-1.36	-2.008	-2.036	-2.18	-2.731	-3.537	-2.625	-1.08	-1.902	-1.959	-1.26
PS417_01575	1-(5-phosphoribosyl)-5-[(5-phosphoribosylamino)methylideneamino] imidazole-4-carboxamide isomerase	hisA	347687	348424	+	738	COG0106	Phosphoribosylformimino-5-aminoimidazole carboxamide ribonucleotide (ProFAR) isomerase	Amino acid transport and metabolism	1	-4.03682	-6.43633	2.39951	9.32825e-08	3.74925e-11	0.000287983	-7.84946	TRUE	TRUE	TRUE	FALSE	TRUE	127	6	0	5	-0.175	0.82	0.065	0.261	0.211	0.158	-0.031	0.044	0.448	-5.109	-5.485	-4.994	-8.085	-5.196	-4.524	-5.391	-6.313	-4.299	-4.742	-2.159	-2.52	-5.653	-4.684
PS417_01580	imidazole glycerol phosphate synthase subunit hisF	hisF	348434	349204	+	771	COG0107	Imidazole glycerol phosphate synthase subunit HisF	Amino acid transport and metabolism	1	-2.15659	-3.46561	1.30903	1.13284e-07	1.2315e-11	3.26976e-05	-1.87243	TRUE	TRUE	TRUE	FALSE	TRUE	127	6	0	5	-0.364	-0.131	0.016	0.466	-0.079	-0.39	0.174	0.161	0.476	-3.369	-2.496	-3.401	-3.456	-2.978	-3.338	-3.445	-2.704	-2.171	-3.365	-1.005	-1.459	-3.456	-1.97
PS417_01585	polar amino acid transport system substrate-binding protein	NA	349271	350026	+	756	COG0834	ABC-type amino acid transport/signal transduction system, periplasmic component/domain	Amino acid transport and metabolism	1	1.43845	0.13854	1.29991	4.69134e-09	0.087764	8.45316e-09	6.28055	TRUE	FALSE	TRUE	FALSE	TRUE	127	6	0	5	-0.069	0.15	0.163	0.133	0.068	-0.059	0.276	-0.027	-0.029	-0.33	0.007	0.13	0.067	0.455	0.308	0.051	0.135	-0.03	0.052	0.045	0.057	0.317	-0.18
PS417_01590	hypothetical protein	NA	350077	350850	-	774	COG2861	Uncharacterized conserved protein YibQ, putative polysaccharide deacetylase 2 family	Carbohydrate transport and metabolism	5	0.023446	0.129708	-0.106262	0.90957	0.433087	0.615606	0.388212	FALSE	FALSE	FALSE	FALSE	FALSE	128	3	0	0	-0.177	-0.142	-0.515	-0.325	0.029	0.128	0.041	-0.072	0.437	-0.115	-0.152	-0.273	0.164	-0.433	-0.151	-0.152	-0.061	-0.138	-0.096	-0.217	-0.64	-0.158	-0.663
PS417_01600	Septal ring factor EnvC, activator of murein hydrolases AmiA and AmiB	NA	352199	353494	-	1296	COG4942	Septal ring factor EnvC, activator of murein hydrolases AmiA and AmiB	Cell cycle control, cell division, chromosome partitioning	20	-0.131996	0.241521	-0.373517	0.396183	0.0234783	0.0178388	-0.780378	FALSE	FALSE	FALSE	FALSE	FALSE	128	3	0	0	0.007	-0.237	-0.495	-0.733	0.002	-0.393	-0.529	-0.369	1.987	-0.021	0.015	-0.129	0.026	0.167	-0.07	0.195	-0.139	-0.127	0.259	-0.123	0.007	-0.001	-0.011
PS417_01605	phosphoglycerate mutase	gpmI	353754	355280	-	1527	COG0696	Phosphoglycerate mutase (BPG-independent, AlkP superfamily)	Carbohydrate transport and metabolism	5	-0.0252968	-2.10298	2.07768	0.952745	0.000101194	0.000336186	0.28772	FALSE	TRUE	TRUE	FALSE	TRUE	129	1	0	1	-3.806	-0.561	-0.143	0.678	-0.252	-1.156	0.522	-2.022	0.257	-3.152	-2.578	-2.784	-2.926	-3.351	-1.938	-3.092	-4.103	-2.436	-3.595	-0.882	-2.637	-3.256	-3.089
PS417_01620	preprotein translocase subunit SecB	secB	356143	356622	+	480	COG1952	Preprotein translocase subunit SecB	Intracellular trafficking, secretion, and vesicular transport	16	-1.783	-0.511007	-1.27199	1.05419e-05	0.0186114	0.000506731	-6.08445	TRUE	FALSE	TRUE	TRUE	FALSE	130	3	1	0	-0.578	-0.373	-0.192	0.273	-0.006	0.304	-0.429	-0.153	-0.591	-0.179	-0.063	-0.148	0.001	0.871	-0.255	-0.053	0.129	-0.413	2.783	-0.097	0.051	-0.154	-0.129
PS417_01630	hypothetical protein	NA	357196	357636	+	441	NA	No COG Annotation	No COG Annotation	25	-1.06051	-0.623321	-0.437191	0.0025906	0.0186086	0.18938	-3.15865	TRUE	FALSE	FALSE	FALSE	FALSE	132	1	0	0	0.933	-0.009	-0.304	0.555	0.145	-0.719	1.098	0.068	0.527	0.769	-0.415	0.044	0.616	0.252	0.199	0.214	-0.148	0.15	-0.269	0.114	0.115	0.247	0.178
PS417_01635	nitrogen metabolism transcriptional regulator, NtrC, Fis family	ntrC	358169	359605	-	1437	COG2204	DNA-binding transcriptional response regulator, NtrC family, contains REC, AAA-type ATPase, and a Fis-type DNA-binding domains	Signal transduction mechanisms	9	0.0652199	-1.02827	1.09349	0.670744	0.000178022	0.000178541	-0.671287	FALSE	TRUE	TRUE	FALSE	TRUE	133	2	0	1	-0.17	-0.007	0.1	0.008	0.061	-0.019	0.12	-0.084	-0.156	-0.688	-0.339	-0.911	-0.225	0.12	-0.057	0.035	-0.195	-0.336	-0.141	0.118	-0.302	-0.256	-0.558
PS417_01640	PAS/PAC sensor signal transduction histidine kinase /signal transduction histidine kinase, nitrogen specific, NtrB	ntrB	359602	360687	-	1086	COG3852	Signal transduction histidine kinase, nitrogen specific	Signal transduction mechanisms	9	0.149995	0.000103098	0.149892	0.168748	0.999266	0.234812	1.33166	FALSE	FALSE	FALSE	FALSE	FALSE	133	2	0	1	-0.16	0.167	0.005	-0.27	0.065	-0.407	-0.161	-0.328	0.065	-0.229	0.312	-0.231	0.308	-0.046	0.028	0.485	-0.101	0.03	0.336	-0.002	0.035	0.285	-0.167
PS417_01645	Cupin domain-containing protein	NA	360975	361400	-	426	NA	No COG Annotation	No COG Annotation	25	0.370711	0.0753825	0.295328	0.0762917	0.673675	0.193639	2.05964	FALSE	FALSE	FALSE	FALSE	FALSE	134	3	0	0	-0.004	0.088	0.195	-0.013	0.096	0.451	0.332	0.397	-0.012	0.079	0.51	0.487	0.593	0.583	0.465	0.36	0.438	0.574	0.498	0.19	0.538	0.393	0.477
PS417_01650	chorismate mutase	NA	361478	362014	-	537	COG1605	Chorismate mutase	Amino acid transport and metabolism	1	0.0217128	-0.0416248	0.0633376	0.863054	0.452484	0.609771	-0.440037	FALSE	FALSE	FALSE	FALSE	FALSE	134	3	0	0	0.344	0.151	0.067	0.155	-0.011	0.06	0.069	-0.197	0.244	0.14	0.082	-0.242	0.14	0.154	0.097	0.007	0.004	-0.114	-0.026	0.001	0.044	-0.003	0.115
PS417_01670	hypothetical protein	NA	367527	367961	-	435	COG0727	Fe-S-cluster containining protein	General function prediction only	6	-0.0404407	0.0942987	-0.134739	0.667072	0.128737	0.192501	-1.05283	FALSE	FALSE	FALSE	FALSE	FALSE	136	1	0	0	-0.087	-0.135	-0.07	-0.197	-0.128	0.017	-0.153	-0.072	-0.039	0.048	-0.187	-0.135	-0.119	-0.286	-0.103	-0.078	-0.156	0.025	-0.077	-0.357	-0.295	-0.21	-0.076
PS417_01675	starch phosphorylase	glgP	368200	370650	+	2451	COG0058	Glucan phosphorylase	Carbohydrate transport and metabolism	5	-0.0474718	-0.0390617	-0.00841004	0.611653	0.561648	0.923578	-1.34368	FALSE	FALSE	FALSE	FALSE	FALSE	137	1	0	0	0.024	-0.087	0.309	0.108	0.217	0.014	0.221	0.133	0.548	0.021	-0.19	-0.215	-0.12	0.013	0.016	0.03	-0.102	0.064	0.074	0.003	-0.052	-0.109	-0.135
PS417_01680	Uncharacterized membrane protein	NA	370851	373922	+	3072	COG5373	Uncharacterized membrane protein	Function unknown	4	0.110567	0.0390625	0.0715042	0.0196009	0.341637	0.153444	2.18502	FALSE	FALSE	FALSE	FALSE	FALSE	138	5	0	0	0.049	-0.031	0.262	-0.03	0.011	0.113	-0.013	0.108	0.144	-0.018	-0.15	-0.098	0.035	-0.116	-0.056	0.01	-0.015	-0.007	-0.01	0.064	0.012	0.025	0.032
PS417_01685	Protein of unknown function (DUF3999)	NA	373922	375277	+	1356	NA	No COG Annotation	No COG Annotation	25	0.283176	0.205437	0.0777389	0.0968334	0.0681689	0.607705	1.7438	FALSE	FALSE	FALSE	FALSE	FALSE	138	5	0	0	-0.116	-0.177	0.445	-0.095	-0.319	-0.166	-0.175	0.051	-0.258	0.122	0.113	0.247	0.146	0.315	0.271	0.071	0.066	0.071	-0.029	0.481	-0.159	0.158	-0.005
PS417_01700	apolipoprotein D and lipocalin family protein	NA	376858	377427	+	570	COG3040	Bacterial lipocalin	Cell wall/membrane/envelope biogenesis	11	0.00179528	-0.0366026	0.0383979	0.984904	0.5468	0.68637	-1.16409	FALSE	FALSE	FALSE	FALSE	FALSE	138	5	0	0	0.093	0.114	-0.006	0.158	-0.16	0.124	-0.087	0.138	-0.155	-0.127	-0.069	0.146	-0.129	-0.12	0.055	-0.032	0.094	0.007	-0.028	0.003	0.059	0.016	-0.091
PS417_01705	formimidoylglutamate deiminase	NA	377544	378908	-	1365	COG0402	Cytosine/adenosine deaminase or related metal-dependent hydrolase	Nucleotide transport and metabolism	18	-0.0481395	-0.0716802	0.0235407	0.619192	0.2454	0.781603	-1.12535	FALSE	FALSE	FALSE	FALSE	FALSE	139	1	0	0	0.112	-0.15	-0.103	-0.084	-0.097	0.095	-0.228	-0.099	0.059	0.292	0.114	-0.085	0.134	0.063	0.091	0.102	0.078	0.059	0.023	0.13	-0.061	0.078	0.117
PS417_01710	transcriptional regulator, GntR family	hutC	379017	379766	+	750	COG2188	DNA-binding transcriptional regulator, GntR family	Transcription	2	-1.69603	-0.628294	-1.06773	3.03167e-06	0.000168018	0.000543724	-11.0769	TRUE	TRUE	TRUE	TRUE	FALSE	140	2	1	0	-0.171	0.21	-0.107	-0.015	-0.117	0.253	-0.21	0.088	0.104	-0.547	-1.647	-0.323	-0.763	-1.155	-1.189	-0.743	-0.679	-0.649	-2.234	-1.125	-1.529	-1.431	-0.289
PS417_01715	hypothetical protein	NA	379763	380323	+	561	COG3758	Various environmental stresses-induced protein Ves (function unknown)	Signal transduction mechanisms	9	-0.226262	0.289363	-0.515625	0.425881	0.191419	0.0753329	0.030092	FALSE	FALSE	FALSE	FALSE	FALSE	140	2	1	0	0.576	-0.103	-1.181	-0.032	0.41	0.392	-0.315	0.397	-0.526	0.045	0.563	0.183	-0.501	0.302	-0.382	0.663	0.337	-0.093	-0.109	0.202	-0.312	0.127	-0.504
PS417_01720	urocanate hydratase	hutU	380729	382399	+	1671	COG2987	Urocanate hydratase	Amino acid transport and metabolism	1	0.138928	0.103173	0.0357556	0.162818	0.183281	0.68847	1.42233	FALSE	FALSE	FALSE	FALSE	FALSE	141	4	0	0	0.128	0.082	0.009	0.07	-0.152	0.018	-0.026	0.005	0.061	0.108	0.057	-0.01	-0.059	-0.019	-0.073	-0.079	0.048	0.239	0.102	0.257	-0.061	0.039	0.055
PS417_01725	nucleobase:cation symporter-1, NCS1 family	NA	382541	383998	+	1458	COG1457	Purine-cytosine permease or related protein	Nucleotide transport and metabolism	18	-0.173495	-0.0230982	-0.150397	0.108911	0.796382	0.207158	-2.15172	FALSE	FALSE	FALSE	FALSE	FALSE	141	4	0	0	0.013	0.095	-0.144	-0.045	-0.149	0.424	-0.1	-0.156	-0.087	-0.001	-0.214	0.131	-0.204	-0.094	-0.135	-0.094	-0.019	-0.043	-0.352	-0.29	-0.237	-0.186	-0.157
PS417_01730	glycine betaine/proline transport system substrate-binding protein	hisX	384068	385033	+	966	COG2113	ABC-type proline/glycine betaine transport system, periplasmic component	Amino acid transport and metabolism	1	-0.112468	0.129369	-0.241837	0.297846	0.0612001	0.0408479	-2.08617	FALSE	FALSE	FALSE	FALSE	FALSE	141	4	0	0	-0.012	0.336	0.041	0.057	0.007	0.201	-0.064	0.056	-0.184	-0.021	-0.547	-0.079	-0.049	-0.139	-0.195	-0.326	-0.182	-0.127	-0.505	0.096	-0.222	-0.184	0.012
PS417_01735	glycine betaine/proline transport system permease protein	hisW	385105	385956	+	852	COG4176	ABC-type proline/glycine betaine transport system, permease component	Amino acid transport and metabolism	1	-0.457441	0.168103	-0.625543	0.0533197	0.304052	0.0187425	-2.22917	FALSE	FALSE	FALSE	FALSE	FALSE	141	4	0	0	-0.049	0.221	0.062	-0.065	0.135	0.086	0.063	0.189	0.25	-0.031	-0.504	-0.022	0.112	-0.026	-0.308	-0.478	-0.377	0.039	-0.565	0.018	-0.341	-0.477	0.068
PS417_01745	histidine ammonia-lyase	NA	386938	388446	+	1509	COG2986	Histidine ammonia-lyase	Amino acid transport and metabolism	1	0.303094	0.118485	0.184609	0.0344428	0.146096	0.178357	3.59459	FALSE	FALSE	FALSE	FALSE	FALSE	142	9	0	1	0.14	0.21	-0.086	-0.192	0.127	0.278	-0.045	0.028	0.048	-0.138	-0.011	-0.268	0.005	-0.247	-0.141	-0.145	-0.003	0.114	-0.033	0.072	-0.095	-0.034	-0.055
PS417_01750	histidine ammonia-lyase	hutH	388485	390017	+	1533	COG2986	Histidine ammonia-lyase	Amino acid transport and metabolism	1	-0.266926	-0.125019	-0.141908	0.426694	0.542288	0.693187	-0.180723	FALSE	FALSE	FALSE	FALSE	FALSE	142	9	0	1	0.309	1.242	0.405	-0.053	0.395	0.229	0.1	-0.042	0.284	-0.005	-0.31	0.283	-0.016	0.188	-0.131	0.207	0.657	-0.208	0.107	0.442	-0.422	0.359	0.194
PS417_01755	histidine transporter	NA	390179	391588	+	1410	COG1113	L-asparagine transporter and related permeases	Amino acid transport and metabolism	1	0.198071	0.00880361	0.189267	0.0342617	0.885914	0.048341	2.703	FALSE	FALSE	FALSE	FALSE	FALSE	142	9	0	1	-0.004	-0.283	-0.018	-0.029	-0.117	-0.043	0.006	0.081	0.077	-0.096	0.04	-0.094	-0.061	0.128	0.036	-0.123	-0.113	-0.042	-0.069	0.041	0.047	0.047	0.049
PS417_01760	imidazolonepropionase	hutI	391604	392809	+	1206	COG1228	Imidazolonepropionase or related amidohydrolase	Secondary metabolites biosynthesis, transport and catabolism	19	0.729545	-0.141896	0.871441	0.000113962	0.2193	1.52425e-05	3.99004	TRUE	FALSE	TRUE	FALSE	TRUE	142	9	0	1	0.167	0.064	-0.292	0.22	-0.198	0.099	-0.155	-0.13	-0.212	0.22	0.193	0.191	0.374	0.59	0.169	-0.046	0.141	0.112	0.069	0.402	0.193	0.056	-0.011
PS417_01770	glycine betaine/proline transport system substrate-binding protein	NA	393752	394687	+	936	COG2113	ABC-type proline/glycine betaine transport system, periplasmic component	Amino acid transport and metabolism	1	0.14699	-0.000668491	0.147658	0.379884	0.992912	0.391001	1.01639	FALSE	FALSE	FALSE	FALSE	FALSE	142	9	0	1	-0.239	0.19	-0.124	0.06	0.008	0.088	0.112	-0.058	-0.043	0.183	-0.015	0.087	0.355	0.198	0.2	0.225	0.101	0.082	-0.122	0.112	0.148	0.211	-0.32
PS417_01775	acetyl esterase	NA	394841	395770	+	930	COG0657	Acetyl esterase/lipase	Lipid transport and metabolism	7	-0.0659116	-0.100962	0.0350504	0.211193	0.0426908	0.538647	-1.22516	FALSE	FALSE	FALSE	FALSE	FALSE	142	9	0	1	0.131	0.201	-0.016	0.101	0.069	0.065	0.184	0.106	0.196	-0.096	-0.092	-0.105	-0.009	-0.05	-0.07	-0.037	0.088	-0.023	-0.137	-0.04	0.104	-0.128	0.053
PS417_01780	proline iminopeptidase	pip	395874	396845	+	972	COG0596	Pimeloyl-ACP methyl ester carboxylesterase	Coenzyme transport and metabolism	10	0.567058	0.23001	0.337048	4.88088e-05	0.032278	0.00436634	5.79667	TRUE	FALSE	FALSE	FALSE	FALSE	142	9	0	1	0.039	-0.227	0.377	0.062	-0.161	-0.154	0.028	-0.226	-0.283	-0.087	0.192	-0.181	0.017	0.23	-0.225	0.14	0.013	-0.308	0.126	0.219	-0.205	-0.276	-0.724
PS417_01785	D-tyrosyl-tRNA(Tyr) deacylase	dtd	396842	397279	+	438	COG1490	D-Tyr-tRNAtyr deacylase	Translation, ribosomal structure and biogenesis	14	0.327269	-0.316133	0.643402	0.35605	0.433434	0.149874	0.960451	FALSE	FALSE	FALSE	FALSE	FALSE	142	9	0	1	NA	NA	NA	NA	NA	NA	NA	NA	NA	NA	NA	NA	NA	NA	NA	NA	NA	NA	NA	NA	NA	NA	NA
PS417_01790	glucans biosynthesis protein	mdoG	397546	399282	+	1737	COG3131	Periplasmic glucans biosynthesis protein	Cell wall/membrane/envelope biogenesis	11	-0.836293	-0.568032	-0.268261	2.61675e-05	2.08357e-07	0.0973323	-9.43517	TRUE	TRUE	FALSE	FALSE	FALSE	143	3	0	0	0.246	0.245	-0.046	2.166	0.053	0.141	0.51	-0.071	-0.444	0.478	0.474	0.367	0.364	0.543	0.315	0.458	0.333	0.531	0.719	0.2	0.148	0.188	0.429
PS417_01795	membrane glycosyltransferase	opgH	399275	401845	+	2571	COG2943	Membrane glycosyltransferase	Carbohydrate transport and metabolism	5	-0.791947	-0.817626	0.025679	8.57531e-07	3.2786e-09	0.837464	-13.2317	TRUE	TRUE	FALSE	FALSE	FALSE	143	3	0	0	0.097	0.31	0.201	2.139	0.006	-0.037	0.492	-0.217	-0.657	0.467	0.524	0.343	0.369	0.636	0.37	0.447	0.329	0.402	0.612	0.529	0.237	0.193	0.294
PS417_01800	polar amino acid transport system substrate-binding protein	NA	402032	402832	+	801	COG0834	ABC-type amino acid transport/signal transduction system, periplasmic component/domain	Amino acid transport and metabolism	1	0.0307338	-0.155526	0.18626	0.783308	0.0630209	0.119277	0.64364	FALSE	FALSE	FALSE	FALSE	FALSE	143	3	0	0	0.219	0.121	-0.044	0.023	0.007	-0.387	-0.117	-0.216	0.001	0.149	0.005	-0.103	0.061	0.246	0.1	0.092	0.044	0.331	0.069	-0.032	-0.007	0.049	0.147
PS417_01805	amino acid ABC transporter substrate-binding protein, PAAT family	NA	403052	403849	+	798	COG0834	ABC-type amino acid transport/signal transduction system, periplasmic component/domain	Amino acid transport and metabolism	1	0.156501	0.119531	0.0369696	0.0967697	0.0457886	0.707735	2.46717	FALSE	FALSE	FALSE	FALSE	FALSE	144	3	0	0	-0.034	-0.138	-0.055	0.032	-0.061	0.056	-0.039	0.084	-0.082	0.032	-0.009	0.082	0.089	-0.074	-0.072	0.106	0.078	-0.109	0.088	-0.006	0.107	0.064	0.046
PS417_01810	amino acid ABC transporter membrane protein, PAAT family	NA	404012	404971	+	960	COG0765	ABC-type amino acid transport system, permease component	Amino acid transport and metabolism	1	0.124996	0.235322	-0.110327	0.202583	0.00539412	0.328098	1.61571	FALSE	FALSE	FALSE	FALSE	FALSE	144	3	0	0	0.026	-0.272	-0.293	0.099	-0.069	0.098	0.068	0.063	-0.099	-0.19	-0.096	-0.152	-0.248	-0.143	0.124	-0.325	-0.014	-0.016	0.271	0.118	-0.102	-0.094	-0.226
PS417_01815	amino acid ABC transporter ATP-binding protein, PAAT family	NA	404964	405698	+	735	COG1126	ABC-type polar amino acid transport system, ATPase component	Amino acid transport and metabolism	1	-0.0463781	0.0112211	-0.0575992	0.814167	0.92588	0.774073	-0.397147	FALSE	FALSE	FALSE	FALSE	FALSE	144	3	0	0	0.397	-0.05	0.116	-0.154	-0.038	-0.226	-0.115	0.056	0.23	-0.092	-0.099	-0.249	-0.228	-0.227	-0.14	-0.124	-0.078	-0.214	-0.065	-0.092	-0.382	-0.125	-0.433
PS417_01820	methyl-accepting chemotaxis protein	NA	405715	407622	-	1908	COG0840	Methyl-accepting chemotaxis protein	Cell motility	8	0.176157	0.117654	0.0585028	0.059689	0.127013	0.54858	2.19416	FALSE	FALSE	FALSE	FALSE	FALSE	145	11	0	2	0.293	0.042	0.276	0.086	0.1	0.348	-0.003	0.305	-0.109	-0.042	-0.039	-0.269	0.082	0.032	-0.058	-0.029	-0.192	-0.224	-0.026	-0.243	0.024	-0.113	-0.12
PS417_01825	methyl-accepting chemotaxis protein	NA	407805	409721	-	1917	COG0840	Methyl-accepting chemotaxis protein	Cell motility	8	-0.037861	-0.0766622	0.0388012	0.901922	0.670152	0.893551	0.514097	FALSE	FALSE	FALSE	FALSE	FALSE	145	11	0	2	-0.193	0.22	0.65	0.099	-0.217	0.175	0.051	0.129	0.122	0.366	0.055	-0.039	-0.049	-0.137	-0.569	-0.202	-0.096	-0.452	0.224	-0.029	-0.524	0.082	-0.016
PS417_01830	RNA methyltransferase, RsmE family	NA	409809	410516	-	708	COG1385	16S rRNA U1498 N3-methylase RsmE	Translation, ribosomal structure and biogenesis	14	-1.22684	-0.585967	-0.640868	0.00829062	0.125596	0.13538	-1.24922	TRUE	FALSE	FALSE	FALSE	FALSE	145	11	0	2	NA	NA	NA	NA	NA	NA	NA	NA	NA	NA	NA	NA	NA	NA	NA	NA	NA	NA	NA	NA	NA	NA	NA
PS417_01845	sec-independent protein translocase protein TatA	tatA	411713	411991	-	279	COG1826	Sec-independent protein translocase protein TatA	Intracellular trafficking, secretion, and vesicular transport	16	-0.391337	-0.571195	0.179859	0.451601	0.2091	0.696367	-0.461024	FALSE	FALSE	FALSE	FALSE	FALSE	145	11	0	2	NA	NA	NA	NA	NA	NA	NA	NA	NA	NA	NA	NA	NA	NA	NA	NA	NA	NA	NA	NA	NA	NA	NA
PS417_01850	phosphoribosyl-ATP pyrophosphatase	hisE	412018	412350	-	333	COG0140	Phosphoribosyl-ATP pyrophosphohydrolase	Amino acid transport and metabolism	1	-2.8176	-5.16727	2.34967	1.3866e-07	3.17172e-16	9.34851e-07	-13.7602	TRUE	TRUE	TRUE	FALSE	TRUE	145	11	0	2	-0.214	-0.067	0.673	-0.199	-0.342	-0.227	-0.187	-0.069	-0.975	-4.624	-4.762	-4.605	-4.54	-4.139	-4.739	-3.394	-4.78	-4.04	-3.651	-1.481	-1.682	-3.747	-3.889
PS417_01855	phosphoribosyl-AMP cyclohydrolase	hisI1	412354	412746	-	393	COG0139	Phosphoribosyl-AMP cyclohydrolase	Amino acid transport and metabolism	1	-2.72652	-6.00314	3.27663	1.04873e-06	2.35052e-18	4.16197e-08	-4.74511	TRUE	TRUE	TRUE	FALSE	TRUE	145	11	0	2	-0.818	0.647	-0.92	-0.244	0.136	-0.57	-0.064	-0.546	-0.623	-6.146	-6.313	-5.42	-5.94	-6.33	-5.359	-7.754	-4.978	-4.735	-6.167	-2.553	-2.158	-5.905	-5.254
PS417_01875	putative polyhydroxyalkanoic acid system protein	NA	415927	416202	+	276	NA	No COG Annotation	No COG Annotation	25	-0.217347	-0.244747	0.0274001	0.376275	0.0440008	0.907927	-0.663162	FALSE	FALSE	FALSE	FALSE	FALSE	146	3	0	0	0.036	-0.408	-0.564	-0.415	-0.054	0.068	-0.342	0.123	0.348	-0.093	-0.44	0.137	0.073	0.321	0.079	0.128	-0.403	-0.018	-0.068	0.459	0.069	0.077	0.09
PS417_01880	poly(hydroxyalkanoate) granule-associated protein	phaI	416308	416730	+	423	NA	No COG Annotation	No COG Annotation	25	-0.341179	0.0573066	-0.398486	0.00176329	0.377111	0.000701826	-4.23072	FALSE	FALSE	FALSE	FALSE	FALSE	146	3	0	0	0.149	-0.131	0.159	0.097	0.238	0.27	0.197	0.078	0.635	0.311	-0.086	-0.076	0.179	0.169	-0.233	-0.025	0.119	0.216	0.057	0.278	0.173	0.138	0.137
PS417_01885	poly(hydroxyalkanoate) granule-associated protein	algP2	416743	417726	+	984	COG3937	Polyhydroxyalkanoate synthesis regulator phasin	Secondary metabolites biosynthesis, transport and catabolism	19	-0.424518	0.0222243	-0.446742	0.0360259	0.810911	0.0256083	-2.84062	FALSE	FALSE	FALSE	FALSE	FALSE	146	3	0	0	0.016	0.229	-0.105	-0.032	0.165	0.066	-0.026	0.111	0.06	0.343	-0.018	0.098	-0.1	-0.236	-0.501	-0.073	-0.249	0.049	-0.632	0.058	-0.193	-0.065	-0.16
PS417_01890	transcriptional regulator, TetR family	phaD	417805	418425	-	621	COG1309	DNA-binding transcriptional regulator, AcrR family	Transcription	2	0.33605	0.0986986	0.237351	0.001112	0.166515	0.0135009	3.45698	FALSE	FALSE	FALSE	FALSE	FALSE	147	4	0	1	-0.018	-0.08	-0.157	-0.193	-0.048	-0.094	-0.058	0.023	0.018	-0.236	-0.059	-0.095	-0.052	-0.364	-0.165	-0.184	-0.236	-0.038	-0.101	0.086	-0.248	-0.158	0.054
PS417_01895	polyhydroxyalkanoate synthase	phaC	418453	420135	-	1683	COG3243	Poly(3-hydroxyalkanoate) synthetase	Lipid transport and metabolism	7	0.77776	0.1016	0.67616	2.86568e-09	0.00034237	1.7204e-08	7.75551	TRUE	FALSE	TRUE	FALSE	TRUE	147	4	0	1	0.095	0.097	0.196	0.015	-0.049	0.03	0.081	0.151	-0.01	0.013	0.159	-0.003	0.039	0.007	0.167	0.037	0.007	0.012	0.128	0.071	0.061	0.067	0.113
PS417_01900	poly(3-hydroxyalkanoate) depolymerase	phaZ	420224	421069	-	846	COG0596	Pimeloyl-ACP methyl ester carboxylesterase	Coenzyme transport and metabolism	10	0.0415856	-0.18871	0.230295	0.763071	0.131846	0.132281	0.38745	FALSE	FALSE	FALSE	FALSE	FALSE	147	4	0	1	-0.341	-0.242	-0.273	0.055	-0.321	-0.219	0.098	-0.404	-0.082	-0.273	-0.112	-0.065	0.051	0.244	0.325	0.205	0.191	-0.04	0.03	0.34	-0.302	-0.212	-0.179
PS417_01905	polyhydroxyalkanoate synthase	phaA	421219	422898	-	1680	COG3243	Poly(3-hydroxyalkanoate) synthetase	Lipid transport and metabolism	7	0.261225	0.222629	0.0385953	0.00681076	0.00292289	0.633622	3.63894	FALSE	FALSE	FALSE	FALSE	FALSE	147	4	0	1	0.13	-0.006	0.074	0.05	0.083	0.018	0.066	-0.049	-0.1	0.141	0.028	0.043	0.019	-0.09	-0.119	-0.066	0.04	0.111	0.131	-0.04	0.02	0.135	0.065
PS417_01915	ATP-dependent HslUV protease ATP-binding subunit HslU	hslU	423674	425011	-	1338	COG1220	ATP-dependent protease HslVU (ClpYQ), ATPase subunit	Posttranslational modification, protein turnover, chaperones	13	-0.237765	-0.313873	0.0761082	0.626169	0.342961	0.869116	0.823686	FALSE	FALSE	FALSE	FALSE	FALSE	148	3	0	0	-0.021	-0.168	-1.126	-0.528	-0.028	-0.811	0.038	-0.002	0.698	0.102	0.491	0.711	0.209	-0.028	0.821	0.455	0.358	-0.603	0.192	0.219	0.562	0.103	0.386
PS417_01920	HslV component of HslUV peptidase. Threonine peptidase. MEROPS family T01B	hslV	425048	425578	-	531	COG5405	ATP-dependent protease HslVU (ClpYQ), peptidase subunit	Posttranslational modification, protein turnover, chaperones	13	-0.0883586	-0.129518	0.0411595	0.737628	0.398422	0.871489	0.444643	FALSE	FALSE	FALSE	FALSE	FALSE	148	3	0	0	-1.167	-0.107	-0.477	-0.077	0.084	-0.48	-0.117	-1.258	0.254	0.085	-0.884	-0.414	-0.033	-0.027	-0.421	0.022	-0.139	-0.027	-0.217	0.145	-0.174	-0.335	-0.708
PS417_01945	Endonuclease YncB, thermonuclease family	NA	431076	431870	+	795	COG1525	Endonuclease YncB, thermonuclease family	Replication, recombination and repair	15	0.038683	0.284914	-0.246231	0.890549	0.111254	0.384067	0.137866	FALSE	FALSE	FALSE	FALSE	FALSE	150	3	0	0	0.431	0.372	0.003	-0.031	0.354	-0.152	-0.276	0.448	0.67	0.56	0.606	-0.023	0.624	0.626	0.506	0.553	0.395	0.821	0.814	0.403	0.8	0.123	0.343
PS417_01950	malate dehydrogenase (oxaloacetate-decarboxylating)(NADP+)	tme	432052	433320	+	1269	COG0281	Malic enzyme	Energy production and conversion	12	-0.40488	-0.808296	0.403416	0.0119391	0.000303091	0.0761109	-3.61879	FALSE	TRUE	FALSE	FALSE	FALSE	150	3	0	0	0.53	-0.411	0.093	0.255	0.074	-0.102	0.049	-0.195	0.247	-0.408	0.47	-0.139	-0.305	-0.144	0.053	0.035	-2.513	-0.871	-0.202	-0.789	-0.802	-0.549	0.03
PS417_01955	penicillin-binding protein 1A	NA	433512	435974	-	2463	COG5009	Membrane carboxypeptidase/penicillin-binding protein	Cell wall/membrane/envelope biogenesis	11	-2.06451	-0.761578	-1.30293	9.54636e-10	0.000766951	7.61324e-06	-21.8378	TRUE	TRUE	TRUE	TRUE	FALSE	151	1	1	0	-0.369	0.329	0.333	1.196	0.067	-0.24	0.64	0.218	3.019	0.025	-0.167	-0.068	-0.146	-0.182	-0.232	-0.144	-0.448	-0.247	0.064	0.225	0.291	-0.094	-0.093
PS417_01960	type IV pilus assembly protein PilM	NA	436193	436846	+	654	NA	No COG Annotation	No COG Annotation	25	0.228967	-0.0864356	0.315402	0.158886	0.387594	0.0642386	1.85372	FALSE	FALSE	FALSE	FALSE	FALSE	152	7	0	0	-0.122	-0.264	0.048	-0.072	-0.287	-0.244	-0.368	-0.213	-0.483	-0.092	0.06	-0.239	-0.26	0.011	0.245	0.333	-0.372	0.314	-0.022	0.17	0.011	-0.092	-0.161
PS417_01965	type IV pilus assembly protein PilN	NA	436843	437397	+	555	COG3166	Tfp pilus assembly protein PilN	Cell motility	8	-0.65176	-0.0618054	-0.589955	0.0626784	0.714508	0.0959595	-1.27155	FALSE	FALSE	FALSE	FALSE	FALSE	152	7	0	0	-0.024	0.374	-0.716	-0.41	-0.225	0.307	-0.118	-0.49	0.661	0.142	0.583	0.39	0.421	-0.189	-0.163	0.414	-0.162	0.383	-0.246	0.478	-0.069	0.162	-0.203
PS417_01970	type IV pilus assembly protein PilO	NA	437394	438353	+	960	COG3167	Tfp pilus assembly protein PilO	Cell motility	8	0.156558	-0.0708685	0.227426	0.392159	0.495774	0.223522	1.96241	FALSE	FALSE	FALSE	FALSE	FALSE	152	7	0	0	-0.163	0.062	0.133	0.133	-0.06	0.055	0.102	-0.208	0.726	0.272	0.399	0.233	0.206	0.086	0.397	0.564	0.412	0.451	0.219	0.521	0.178	-0.02	-0.037
PS417_01975	type IV pilus assembly protein PilQ	NA	438423	439748	+	1326	NA	No COG Annotation	No COG Annotation	25	0.139097	-0.0372571	0.176354	0.384503	0.68649	0.277823	0.862702	FALSE	FALSE	FALSE	FALSE	FALSE	152	7	0	0	-0.156	-0.062	-0.157	-0.33	0.081	-0.208	-0.13	-0.095	0.304	-0.484	-0.031	-0.241	-0.274	0.031	-0.033	-0.012	-0.373	-0.404	0.036	-0.234	-0.198	-0.104	-0.272
PS417_01990	DamX protein	NA	441508	443079	+	1572	COG3267	Type II secretory pathway, component ExeA (predicted ATPase)	Intracellular trafficking, secretion, and vesicular transport	16	-0.120724	-0.0379551	-0.0827692	0.267725	0.613959	0.45804	-1.15714	FALSE	FALSE	FALSE	FALSE	FALSE	152	7	0	0	0.085	0.104	0.373	0.033	-0.031	-0.089	0.069	-0.107	-1.068	0.039	0.047	-0.195	-0.045	0.07	-0.258	0.113	-0.236	0.045	0.134	0.035	0.251	0.051	-0.301
PS417_01995	hypothetical protein	NA	443178	443453	-	276	NA	No COG Annotation	No COG Annotation	25	-0.98908	-1.19136	0.202275	0.00174981	3.28142e-06	0.514021	-3.52638	TRUE	TRUE	FALSE	FALSE	FALSE	153	1	0	0	-0.568	-0.11	-0.437	-0.124	-0.357	0.082	0.425	0.092	-0.101	-0.407	-0.599	-0.581	-1.232	-0.651	-0.69	-0.291	-1.054	-0.943	-0.503	-0.529	-0.421	-0.628	-0.187
PS417_02000	glutamate synthase (NADPH) large subunit	gltB	443433	447878	+	4446	COG0069	Glutamate synthase domain 2	Amino acid transport and metabolism	1	-3.24041	-5.0643	1.82389	1.07718e-09	2.25155e-13	3.32396e-06	-31.9849	TRUE	TRUE	TRUE	FALSE	TRUE	154	2	0	2	-0.086	0.117	-0.223	-0.139	-0.18	-0.255	-0.042	0.061	0.19	-4.289	-3.509	-4.549	-4.314	-3.763	-3.745	-3.421	-4.539	-4.467	-4.008	-1.613	-1.828	-3.452	-1.861
PS417_02005	glutamate synthase (NADPH) small subunit	gltD	447911	449329	+	1419	COG0493	NADPH-dependent glutamate synthase beta chain or related oxidoreductase	Amino acid transport and metabolism	1	-4.18959	-5.83948	1.64988	4.90965e-12	4.83676e-13	3.00239e-05	-28.7778	TRUE	TRUE	TRUE	FALSE	TRUE	154	2	0	2	0.054	-0.179	-0.006	-0.241	-0.115	-0.104	-0.064	0.064	0.122	-5.833	-4.452	-5.899	-5.516	-4.642	-5.205	-3.977	-5.019	-6.031	-5.256	-2.057	-1.877	-4.029	-2.241
PS417_02015	MFS transporter, YNFM family, putative membrane transport protein	NA	450779	452053	-	1275	COG2814	Predicted arabinose efflux permease, MFS family	Carbohydrate transport and metabolism	5	0.254907	-0.0443916	0.299299	0.00479651	0.411935	0.00191064	3.75842	FALSE	FALSE	FALSE	FALSE	FALSE	156	1	0	0	0.162	-0.116	-0.113	-0.017	0.015	-0.003	0.043	-0.19	-0.089	0.049	0.008	-0.152	-0.021	0.128	-0.021	0.011	0.108	0.049	0.002	0.029	0.09	0.019	0.019
PS417_02020	DNA-binding transcriptional regulator, LysR family	NA	452177	453070	+	894	COG0583	DNA-binding transcriptional regulator, LysR family	Transcription	2	0.124018	-0.00659194	0.13061	0.358238	0.943589	0.281872	0.771497	FALSE	FALSE	FALSE	FALSE	FALSE	157	1	0	0	0.012	-0.128	-0.317	-0.038	-0.053	-0.263	-0.434	-0.189	-0.238	-0.296	-0.042	-0.12	0.215	0.119	-0.098	-0.212	-0.287	-0.323	-0.033	-0.149	-0.009	-0.097	-0.235
PS417_02025	hypothetical protein	NA	455921	456373	-	453	NA	No COG Annotation	No COG Annotation	25	0.0768516	0.0319337	0.0449179	0.577518	0.732658	0.740413	-0.0119042	FALSE	FALSE	FALSE	FALSE	FALSE	158	20	0	0	0.201	-0.14	-0.019	0.121	-0.006	0.15	0.035	0.011	0.215	0.084	-0.157	-0.269	0.186	-0.266	0.008	-0.013	0.016	-0.007	0.091	0.101	-0.2	0.118	-0.14
PS417_02030	3-oxoacyl-[acyl-carrier-protein] synthase II	fabF	456400	457626	-	1227	COG0304	3-oxoacyl-(acyl-carrier-protein) synthase	Lipid transport and metabolism	7	-0.0177075	0.0248361	-0.0425436	0.923798	0.8463	0.809785	-0.545711	FALSE	FALSE	FALSE	FALSE	FALSE	158	20	0	0	0.092	0.293	0.12	0.148	-0.066	-0.353	0.169	0.136	0.013	0.064	0.011	-0.066	-0.167	0.2	0.203	0.581	-0.049	0.389	0.073	-0.058	-0.014	-0.034	-0.161
PS417_02035	3-oxoacyl-[acyl-carrier protein] reductase	fabG	457626	458354	-	729	COG1028	NAD(P)-dependent dehydrogenase, short-chain alcohol dehydrogenase family	Lipid transport and metabolism	7	0.221501	0.132252	0.0892484	0.173995	0.298416	0.592064	1.96201	FALSE	FALSE	FALSE	FALSE	FALSE	158	20	0	0	0.254	-0.03	-0.22	-0.09	-0.087	0.189	-0.118	-0.031	0.232	0.159	0.083	0.237	0.386	0.198	0.471	0.147	0.271	0.117	0.431	-0.182	0.332	0.117	0.343
PS417_02040	Predicted 3-hydroxylacyl-ACP dehydratase, HotDog domain	NA	458351	458812	-	462	COG4706	Predicted 3-hydroxylacyl-ACP dehydratase, HotDog domain	Lipid transport and metabolism	7	-0.00655861	-0.133072	0.126514	0.967043	0.242954	0.426607	-0.761875	FALSE	FALSE	FALSE	FALSE	FALSE	158	20	0	0	-0.309	-0.048	-0.629	0.147	0.063	0.005	0.247	-0.112	-0.227	0.004	0.143	0.07	0.034	0.218	-0.08	-0.207	0.201	-0.031	-0.106	-0.206	-0.056	-0.16	-0.065
PS417_02045	3-oxoacyl-[acyl-carrier-protein] synthase-1	NA	458809	459975	-	1167	COG0304	3-oxoacyl-(acyl-carrier-protein) synthase	Lipid transport and metabolism	7	-0.145446	-0.169876	0.0244304	0.515407	0.35953	0.913938	-1.0817	FALSE	FALSE	FALSE	FALSE	FALSE	158	20	0	0	0.539	-0.285	0.358	0.162	-0.262	0.129	0.211	0.262	0.37	-0.532	-0.135	-0.046	-0.64	-0.176	0.091	-0.087	-0.089	0.35	-0.054	0.322	0.182	-0.233	0.281
PS417_02055	Methyltransferase domain-containing protein	NA	460451	461185	-	735	NA	No COG Annotation	No COG Annotation	25	0.0295862	0.028725	0.000861205	0.897269	0.727691	0.996953	0.946318	FALSE	FALSE	FALSE	FALSE	FALSE	158	20	0	0	-0.189	-0.409	0.201	-0.067	-0.137	0.214	0.218	-0.414	-0.473	0.367	0.284	0.307	0.183	0.068	0.004	0.132	0.321	-0.028	0.253	0.348	-0.155	0.273	-0.16
PS417_02060	Dehydrogenase (flavoprotein)	NA	461182	462429	-	1248	COG0644	Dehydrogenase (flavoprotein)	Energy production and conversion	12	0.0582099	0.0335958	0.0246141	0.6893	0.783343	0.855244	0.586007	FALSE	FALSE	FALSE	FALSE	FALSE	158	20	0	0	0.115	-0.112	0.387	0.125	-0.021	-0.147	0.147	-0.151	-0.545	-0.162	-0.106	-0.013	-0.123	-0.031	-0.071	0.124	-0.115	-0.242	-0.205	-0.083	0.208	0.075	-0.108
PS417_02065	Predicted exporter	NA	462463	464775	-	2313	COG4258	Predicted exporter	General function prediction only	6	0.10676	-0.0139948	0.120754	0.376366	0.870656	0.350105	0.659866	FALSE	FALSE	FALSE	FALSE	FALSE	158	20	0	0	-0.022	-0.009	0.302	0.235	-0.159	0.739	0.161	0.113	0.998	-0.19	-0.079	-0.17	-0.062	-0.088	-0.17	-0.114	-0.123	-0.061	-0.086	-0.11	0.183	-0.031	-0.322
PS417_02070	Outer membrane lipoprotein carrier protein LolA	NA	464765	465427	-	663	NA	No COG Annotation	No COG Annotation	25	0.360771	-0.147412	0.508183	0.433412	0.543595	0.279228	2.30917	FALSE	FALSE	FALSE	FALSE	FALSE	158	20	0	0	0.316	-1.098	-0.02	0.338	0.053	0.496	-0.046	0.641	-0.468	-0.153	-0.371	0.036	-0.484	0.044	0.13	0.068	0.293	-0.191	-0.513	-0.12	-0.434	-0.629	-0.416
PS417_02075	acyl-CoA thioester hydrolase	NA	465457	465882	-	426	COG0824	Acyl-CoA thioesterase FadM	Lipid transport and metabolism	7	0.120184	0.018312	0.101872	0.526796	0.884598	0.600893	1.37504	FALSE	FALSE	FALSE	FALSE	FALSE	158	20	0	0	0.398	0.098	0.07	0.048	0.036	0.256	0.031	0.012	0.026	0.129	0.316	-0.188	0.361	-0.102	0.294	-0.056	0.108	0.525	0.111	0.194	0.079	0.186	-0.032
PS417_02080	histidine ammonia-lyase	NA	465875	467416	-	1542	COG2986	Histidine ammonia-lyase	Amino acid transport and metabolism	1	0.0253339	-0.131194	0.156528	0.861195	0.317807	0.285053	-0.089026	FALSE	FALSE	FALSE	FALSE	FALSE	158	20	0	0	-0.037	-0.168	0.468	0.113	-0.191	0.002	-0.167	-0.185	-0.04	0	0.059	-0.031	0.249	-0.048	-0.07	-0.044	0.118	0.196	-0.176	0.04	0.137	-0.112	0.208
PS417_02090	Glycosyltransferase involved in cell wall bisynthesis	NA	468332	469066	-	735	COG0463	Glycosyltransferase involved in cell wall bisynthesis	Cell wall/membrane/envelope biogenesis	11	-0.597332	-0.3378	-0.259532	0.112456	0.17725	0.498981	-0.376009	FALSE	FALSE	FALSE	FALSE	FALSE	158	20	0	0	NA	NA	NA	NA	NA	NA	NA	NA	NA	NA	NA	NA	NA	NA	NA	NA	NA	NA	NA	NA	NA	NA	NA
PS417_02095	Acyl-coenzyme A synthetase/AMP-(fatty) acid ligase	NA	469059	470729	-	1671	COG0365	Acyl-coenzyme A synthetase/AMP-(fatty) acid ligase	Lipid transport and metabolism	7	0.252523	0.0462723	0.206251	0.0709074	0.612049	0.116014	2.14401	FALSE	FALSE	FALSE	FALSE	FALSE	158	20	0	0	-0.147	-0.309	-0.232	-0.151	-0.153	0.075	-0.127	-0.023	-0.547	0.17	0.212	0.053	-0.05	0.18	0.119	0.132	-0.013	-0.161	-0.332	0.116	-0.014	-0.039	0.499
PS417_02100	Uncharacterized membrane protein	NA	470726	471271	-	546	COG4648	Uncharacterized membrane protein	Function unknown	4	0.206935	0.182011	0.0249241	0.102717	0.0531	0.849164	1.96881	FALSE	FALSE	FALSE	FALSE	FALSE	158	20	0	0	0.213	0.171	0.214	0.045	-0.004	0.11	0.08	0.25	-0.058	0.276	0.181	0.124	0.333	0.184	0.407	-0.021	0.119	0.141	0.291	-0.218	0.264	0.191	0.034
PS417_02105	acyl carrier protein	acpP	471268	471522	-	255	COG0236	Acyl carrier protein	Lipid transport and metabolism	7	0.225351	0.295082	-0.0697309	0.141639	0.0242224	0.663231	1.40572	FALSE	FALSE	FALSE	FALSE	FALSE	158	20	0	0	-0.175	-0.03	-0.02	-0.234	-0.134	0.134	0.362	-0.048	-0.375	-0.168	-0.182	0.034	0.041	-0.15	0.012	0.035	-0.039	-0.265	-0.067	-0.151	-0.479	0.013	-0.266
PS417_02110	acyl carrier protein	NA	471532	471801	-	270	COG0236	Acyl carrier protein	Lipid transport and metabolism	7	0.203097	-0.0159423	0.219039	0.429204	0.923981	0.389776	1.60491	FALSE	FALSE	FALSE	FALSE	FALSE	158	20	0	0	0.181	-0.064	0.156	0.241	0.046	0.189	0.202	-0.286	0.079	0.15	0.201	-0.092	0.32	-0.046	-0.311	0.003	0.036	0.412	0.037	-0.098	0.357	0.058	-0.027
PS417_02115	1-acyl-sn-glycerol-3-phosphate acyltransferases	NA	471779	472591	-	813	COG0204	1-acyl-sn-glycerol-3-phosphate acyltransferase	Lipid transport and metabolism	7	-0.131974	0.00383416	-0.135808	0.371106	0.973773	0.380448	-1.04591	FALSE	FALSE	FALSE	FALSE	FALSE	158	20	0	0	-0.026	0.207	0.081	-0.142	-0.088	0.105	0.105	0.265	0.251	0.05	0.036	-0.142	-0.007	0.098	0.343	-0.005	0.113	-0.162	0.166	0.069	0.218	0.232	0.118
PS417_02125	chromosome partitioning protein	NA	473591	474361	+	771	COG1192	Cellulose biosynthesis protein BcsQ	Cell motility	8	0.0503337	0.0485936	0.00174013	0.549592	0.523207	0.982718	0.156739	FALSE	FALSE	FALSE	FALSE	FALSE	159	1	0	0	0.011	-0.169	0.103	0.133	-0.05	-0.093	-0.037	-0.157	-0.409	0.228	0.153	-0.133	0.185	0.198	-0.071	0.126	0.029	0.199	0.365	0.08	0.005	0.044	0.152
PS417_02140	Uncharacterized conserved protein YdiU, UPF0061 family	NA	475709	477172	-	1464	COG0397	Uncharacterized conserved protein YdiU, UPF0061 family	Function unknown	4	0.00765232	-0.982777	0.99043	0.938005	4.00402e-05	3.76416e-05	-0.362268	FALSE	TRUE	TRUE	FALSE	TRUE	161	4	0	2	-0.116	0.08	-0.269	0.045	-0.038	-0.016	0.073	-0.098	0.144	-0.119	-0.136	-0.078	-0.036	-0.196	-0.099	-0.004	-0.004	0.057	-0.043	-0.314	-0.353	-0.206	-0.072
PS417_02145	potassium efflux system protein	NA	477221	480559	-	3339	COG3264	Small-conductance mechanosensitive channel	Cell wall/membrane/envelope biogenesis	11	0.0463624	0.0544088	-0.00804647	0.251316	0.275957	0.883585	1.04755	FALSE	FALSE	FALSE	FALSE	FALSE	161	4	0	2	-0.085	-0.087	-0.05	0.024	0.003	-0.26	0.027	-0.057	-0.059	0.022	0.085	0.166	0.043	0.086	0.105	0.07	-0.091	0.069	0.231	0.128	0.143	0.099	-0.038
PS417_02150	potassium/proton antiporter, CPA1 family	nhaP2	480610	482352	-	1743	COG3263	NhaP-type Na+/H+ and K+/H+ antiporter with C-terminal TrkAC and CorC domains	Energy production and conversion	12	0.536457	0.0309489	0.505508	0.000194695	0.586567	0.000335877	6.63406	TRUE	FALSE	TRUE	FALSE	TRUE	161	4	0	2	0.056	0.154	-0.069	-0.085	0.063	-0.006	-0.075	0.257	-0.233	-0.577	0.056	-0.254	-0.012	-0.411	0.026	-0.347	-0.131	-0.1	-0.134	-0.542	-0.615	-0.268	-0.063
PS417_02155	methyl-accepting chemotaxis protein	NA	482596	484221	-	1626	COG0840	Methyl-accepting chemotaxis protein	Cell motility	8	0.0174458	0.0827533	-0.0653075	0.897988	0.484331	0.619094	0.386881	FALSE	FALSE	FALSE	FALSE	FALSE	162	1	0	0	0.061	-0.017	0.247	0.497	0.195	-0.042	-0.145	-0.105	-0.023	0.304	-0.493	0.005	-0.147	0.366	-0.012	0.23	0.079	-0.224	0.169	0.016	0.359	-0.094	-0.137
PS417_02160	hypothetical protein	NA	484500	484730	+	231	NA	No COG Annotation	No COG Annotation	25	0.406354	0.625654	-0.2193	0.207479	0.0106929	0.469217	1.70886	FALSE	TRUE	FALSE	FALSE	FALSE	163	2	0	0	-0.115	-0.257	-0.305	-0.109	0.169	-0.476	-0.021	-0.68	0.119	0.444	0.023	0.524	0.582	0.233	0.227	-0.097	0.418	0.009	0.719	0.312	0.168	0.216	0.5
PS417_02165	Cell division protein ZapA, inhibits GTPase activity of FtsZ	NA	484727	485020	+	294	COG3027	Cell division protein ZapA, inhibits GTPase activity of FtsZ	Cell cycle control, cell division, chromosome partitioning	20	-0.359296	0.0667432	-0.426039	0.0155295	0.613591	0.0146344	-2.00178	FALSE	FALSE	FALSE	FALSE	FALSE	163	2	0	0	-0.067	0.332	0.075	-0.104	0.292	-0.2	0.388	0.002	0.573	-0.155	0.098	0.029	0.148	-0.022	-0.507	-0.009	0.148	-0.107	-0.002	-0.225	-0.288	-0.017	-0.17
PS417_02170	butyryl-CoA dehydrogenase	NA	485017	486819	-	1803	COG1960	Acyl-CoA dehydrogenase related to the alkylation response protein AidB	Lipid transport and metabolism	7	-0.0961696	-0.171282	0.0751123	0.430631	0.0218216	0.541172	-1.21016	FALSE	FALSE	FALSE	FALSE	FALSE	164	1	0	0	-0.017	-0.007	0.254	-0.019	-0.04	0.157	0.049	0.051	-0.016	-0.201	-0.083	-0.131	-0.12	0.018	-0.252	-0.062	-0.095	-0.206	-0.063	-0.123	-0.029	-0.068	-0.041
PS417_02175	L-proline dehydrogenase /delta-1-pyrroline-5-carboxylate dehydrogenase	putA	487047	491000	-	3954	COG4230	Delta 1-pyrroline-5-carboxylate dehydrogenase	Amino acid transport and metabolism	1	-0.32479	0.00412807	-0.328918	0.160919	0.978731	0.190317	-1.07724	FALSE	FALSE	FALSE	FALSE	FALSE	165	1	0	0	-0.269	0.503	-0.659	0.092	-0.056	-0.689	-0.179	0.064	0.165	-0.101	0.228	0.369	0.126	0.117	0.387	0.249	0.04	0.299	0.306	-0.2	0.275	0.168	0.446
PS417_02180	sodium/proline symporter	putP	491461	492945	+	1485	COG0591	Na+/proline symporter	Amino acid transport and metabolism	1	0.246336	0.17739	0.0689462	0.0263861	0.00894263	0.528314	2.62871	FALSE	FALSE	FALSE	FALSE	FALSE	166	1	0	0	0.26	0.324	0.726	-0.232	-0.021	0.076	-0.132	0.052	-0.039	0.016	0.221	-0.055	0.083	0.008	-0.019	0.114	0.134	0.071	0.249	-0.072	0.169	0.018	0.029
PS417_02185	type VI secretion system secreted protein VgrG	NA	493149	495125	+	1977	COG3501	Uncharacterized conserved protein, implicated in type VI secretion and phage assembly	General function prediction only	6	0.106924	0.0934196	0.0135044	0.290872	0.196168	0.884897	1.48843	FALSE	FALSE	FALSE	FALSE	FALSE	167	3	0	0	-0.109	-0.078	0.265	-0.135	0.06	-0.008	-0.131	0.123	-0.15	-0.18	-0.076	-0.057	-0.044	-0.056	-0.156	-0.107	-0.045	-0.229	-0.421	-0.027	-0.115	-0.088	-0.007
PS417_02190	protein of unknown function (DUF4123)	NA	495147	495830	+	684	NA	No COG Annotation	No COG Annotation	25	-0.0658312	-0.028261	-0.0375702	0.481136	0.68763	0.696603	-1.34484	FALSE	FALSE	FALSE	FALSE	FALSE	167	3	0	0	0.102	-0.023	-0.08	0.056	-0.004	0.191	0.081	-0.324	0.019	-0.091	-0.003	-0.129	-0.2	-0.155	0.054	-0.184	-0.13	-0.23	0.056	-0.127	-0.065	-0.022	0.153
PS417_02205	peptide-methionine (S)-S-oxide reductase	msrA	496940	497587	-	648	COG0225	Peptide methionine sulfoxide reductase MsrA	Posttranslational modification, protein turnover, chaperones	13	0.221837	0.187985	0.0338521	0.0372996	0.00651825	0.725027	2.70851	FALSE	FALSE	FALSE	FALSE	FALSE	168	2	0	0	0.088	-0.153	-0.309	-0.126	-0.015	0.025	-0.236	-0.013	0.198	0.083	0.095	0.129	0.103	0.171	0.056	0.111	0.224	0.26	0.315	0.127	0.15	0.205	0.017
PS417_02210	diguanylate cyclase/phosphodiesterase with PAS/PAC and GAF sensor(s)	NA	497660	500353	-	2694	NA	No COG Annotation	No COG Annotation	25	0.415283	0.822867	-0.407584	0.108735	1.08331e-05	0.120819	4.17102	FALSE	TRUE	FALSE	FALSE	FALSE	168	2	0	0	-0.49	-1.099	0.209	-1.782	-0.519	0.697	-1.735	-0.764	-0.348	-0.533	-0.171	-0.216	-0.058	0.269	-0.029	0.162	-0.071	-0.174	-0.313	0.203	-0.062	-0.272	-0.217
PS417_02225	glutamate-ammonia-ligase adenylyltransferase	glnE	505356	508295	+	2940	COG1391	Glutamine synthetase adenylyltransferase	Posttranslational modification, protein turnover, chaperones	13	-0.474279	-0.593161	0.118882	0.123992	0.0131992	0.70103	-1.10198	FALSE	FALSE	FALSE	FALSE	FALSE	170	8	1	0	0.366	0.376	-0.899	-0.489	0.248	0.233	-0.205	-0.115	0.034	-0.441	-0.752	0.183	-1.072	-0.894	-0.275	-0.365	0.553	-0.052	-0.765	-1.581	-1.193	-0.704	-0.128
PS417_02255	Lipopolysaccharide kinase (Kdo/WaaP) family protein	NA	513105	513857	+	753	NA	No COG Annotation	No COG Annotation	25	-0.660813	0.373525	-1.03434	0.0480952	0.0349865	0.00474815	-1.99901	FALSE	FALSE	TRUE	TRUE	FALSE	170	8	1	0	-0.443	0.09	0.176	-0.418	-0.279	-1.054	0.02	-0.336	4.351	0.046	0.243	-0.016	0.267	-0.081	-0.297	-0.086	0.127	-0.283	-0.245	-0.7	-0.12	0.262	-0.2
PS417_02265	iron complex outermembrane recepter protein	NA	515415	517499	-	2085	COG1629	Outer membrane receptor proteins, mostly Fe transport	Inorganic ion transport and metabolism	3	0.224225	0.0596837	0.164542	0.00482086	0.188936	0.0252257	3.35955	FALSE	FALSE	FALSE	FALSE	FALSE	171	1	0	0	0.096	-0.076	-0.111	0.009	-0.058	-0.107	-0.062	-0.095	-0.023	-0.005	0.049	0.037	0.096	0.154	-0.059	-0.001	-0.004	0.066	0.053	-0.126	-0.003	0.035	-0.113
PS417_02270	carbamoyltransferase	NA	518175	519932	+	1758	COG2192	Predicted carbamoyl transferase, NodU family	General function prediction only	6	-0.999436	0.110092	-1.10953	0.00485903	0.590184	0.00181274	-5.15956	TRUE	FALSE	TRUE	TRUE	FALSE	172	5	1	0	-0.232	-0.432	0.264	-0.308	0.389	-4.266	-0.961	-0.302	1.357	0.086	0.082	0.203	-0.073	0.113	0.009	-0.198	-0.226	-0.014	-0.241	-0.056	-0.029	0.051	-0.447
PS417_02280	N-acetylglucosaminyl deacetylase, LmbE family	NA	520826	522226	+	1401	COG2120	N-acetylglucosaminyl deacetylase, LmbE family	Carbohydrate transport and metabolism	5	-1.36542	-0.93937	-0.42605	0.00335694	0.029664	0.339767	-2.5328	TRUE	FALSE	FALSE	FALSE	FALSE	172	5	1	0	-0.132	-0.963	0.94	0.092	-1.02	-1.861	-0.182	-0.063	0.571	0.436	0.063	0.56	-0.275	0.923	0.699	0.043	0.317	0.392	0.244	0.254	0.662	0.813	0.248
PS417_02320	metal ABC transporter ATPase	NA	530686	531645	-	960	NA	No COG Annotation	No COG Annotation	25	-0.558408	-0.191506	-0.366902	0.0117629	0.10051	0.0735709	-4.10073	TRUE	FALSE	FALSE	FALSE	FALSE	175	4	0	0	0.037	-0.145	0.065	0.089	-0.02	-0.243	0.08	0.088	0.983	-0.125	0.048	-0.03	-0.175	-0.178	0.043	0.133	0.131	0.075	-0.213	0.077	0.166	-0.219	0.506
PS417_02335	small multidrug resistance pump	qacE	533727	534062	-	336	COG2076	Multidrug transporter EmrE and related cation transporters	Defense mechanisms	17	0.0508807	0.0402252	0.0106555	0.726577	0.731398	0.942284	0.484534	FALSE	FALSE	FALSE	FALSE	FALSE	175	4	0	0	0.228	0.148	0.071	0.398	0.254	-0.865	-0.067	0.306	-0.167	0.134	0.486	0.225	0.183	0.189	0.056	0.165	0.105	0.008	0.431	0.163	0.487	-0.01	0.061
PS417_02340	DNA-binding transcriptional regulator, LysR family	NA	534164	535054	+	891	COG0583	DNA-binding transcriptional regulator, LysR family	Transcription	2	-0.136463	0.255613	-0.392076	0.550808	0.108649	0.111813	-0.35091	FALSE	FALSE	FALSE	FALSE	FALSE	176	2	0	0	-0.046	0.208	0.466	0.353	0.134	-1.045	0.008	0.033	0.051	0.266	-0.073	0.007	-0.157	0.281	0.081	0.05	0.005	0.223	-0.239	0.248	0.03	0.005	-0.147
PS417_02350	outer membrane protein	NA	536476	537915	-	1440	COG1538	Outer membrane protein TolC	Cell wall/membrane/envelope biogenesis	11	-0.227665	-0.409997	0.182332	0.127935	4.03803e-05	0.222975	-2.68945	FALSE	FALSE	FALSE	FALSE	FALSE	177	1	0	0	0.089	-0.04	-0.277	-0.047	-0.121	-0.247	0.019	0.015	-0.282	0.205	-0.112	-0.119	0.024	-0.026	0.204	0.006	0.075	-0.089	-0.069	0.178	0.032	0.076	0.228
PS417_02355	hydroxymethylpyrimidine synthase	thiC	538378	540270	+	1893	COG0422	Thiamine biosynthesis protein ThiC	Coenzyme transport and metabolism	10	-0.180466	-0.631668	0.451202	0.0866028	1.08018e-05	0.0020882	-2.82376	FALSE	TRUE	FALSE	FALSE	FALSE	178	2	0	0	0.09	-0.095	-0.094	0.029	0.102	0.139	0.1	0.101	-0.065	0.068	0.054	0.021	0.06	0.075	0.178	0.153	0.093	0.071	0.2	0.023	-0.126	0.135	0.011
PS417_02360	putative hydroxymethylpyrimidine transporter CytX	cytX	540437	541726	+	1290	COG1457	Purine-cytosine permease or related protein	Nucleotide transport and metabolism	18	-0.165607	0.0667063	-0.232313	0.449671	0.544931	0.307577	-0.682042	FALSE	FALSE	FALSE	FALSE	FALSE	178	2	0	0	-0.387	0.201	-0.178	-0.145	0.121	0.377	0.118	0.377	0.109	-0.014	0.018	-0.517	-0.365	-0.07	0.056	-0.244	0.134	0.227	0.444	0.061	0.139	-0.003	-0.131
PS417_02365	Protein of unknown function (DUF3298)	NA	541695	542441	-	747	NA	No COG Annotation	No COG Annotation	25	0.591888	0.0791333	0.512755	0.0029424	0.698349	0.0216125	3.92505	TRUE	FALSE	FALSE	FALSE	FALSE	179	1	0	0	0.3	0.35	0.078	0.01	0.315	0.24	0.233	0.548	0.039	0.615	0.23	0.134	-0.302	0.452	0.237	0.122	0.265	0.399	0.627	0.203	-0.048	0.147	0.463
PS417_02370	ADP-ribose pyrophosphatase	NA	542635	543252	+	618	COG0494	8-oxo-dGTP pyrophosphatase MutT and related house-cleaning NTP pyrophosphohydrolases, NUDIX family	Defense mechanisms	17	0.292705	0.125879	0.166826	0.235285	0.390235	0.47534	1.76816	FALSE	FALSE	FALSE	FALSE	FALSE	180	3	0	0	0.091	0.194	0.05	0.527	-0.426	0.093	0.217	0.429	0.172	-0.225	-0.256	-0.276	-0.263	-0.056	-0.737	-0.367	-0.719	-0.781	-0.252	-0.39	0.147	-0.171	-0.204
PS417_02375	hypothetical protein	NA	543243	543692	+	450	COG3151	Uncharacterized protein YqiB, DUF1249 family	Function unknown	4	-0.0832221	-0.0841481	0.000925956	0.443371	0.242479	0.99327	-0.876044	FALSE	FALSE	FALSE	FALSE	FALSE	180	3	0	0	-0.067	0.084	0.26	-0.064	-0.009	-0.24	0.154	-0.252	-0.233	0.118	-0.148	-0.005	0.04	-0.041	0.022	0.173	0.118	-0.332	-0.059	-0.141	-0.186	0.147	-0.261
PS417_02385	hypothetical protein	NA	544811	545419	+	609	COG3150	Predicted esterase YcpF, UPF0227 family	General function prediction only	6	-0.276446	-0.156543	-0.119903	0.437523	0.478096	0.744026	-0.536796	FALSE	FALSE	FALSE	FALSE	FALSE	181	5	0	0	-0.492	-0.615	0.094	0.776	-0.03	0.356	-0.385	-0.163	3.148	-0.284	-0.089	-0.36	-0.288	0.338	0.458	-0.398	0.168	0.401	0.457	0.646	0.144	0.018	-0.029
PS417_02395	Esterase-like activity of phytase	NA	547372	548376	+	1005	NA	No COG Annotation	No COG Annotation	25	-0.284279	-0.312809	0.0285301	0.0565782	0.0207	0.863162	-1.94061	FALSE	FALSE	FALSE	FALSE	FALSE	181	5	0	0	-0.25	-0.065	-0.032	-0.153	-0.067	-0.091	-0.021	0.025	0.273	-0.207	-0.148	-0.084	-0.152	-0.03	-0.072	-0.321	-0.136	-0.07	-0.033	-0.181	-0.125	-0.024	-0.231
PS417_02405	hypothetical protein	NA	550888	551601	+	714	COG3009	Uncharacterized lipoprotein YmbA	Function unknown	4	0.242084	0.333441	-0.0913572	0.0555613	0.00438549	0.531157	1.98077	FALSE	FALSE	FALSE	FALSE	FALSE	181	5	0	0	0.129	-0.492	-0.212	-0.115	0.09	-0.45	0.02	0.016	-0.387	0.002	-0.008	0.003	0.022	0.062	0.045	0.081	0.191	0.19	-0.019	0.056	0.228	0.014	-0.049
PS417_02415	phosphoserine phosphatase	serB	553413	554627	+	1215	COG0560	Phosphoserine phosphatase	Amino acid transport and metabolism	1	-2.57451	-3.44204	0.867532	2.39994e-09	1.5014e-12	0.00544212	-11.44	TRUE	TRUE	TRUE	FALSE	TRUE	183	1	0	1	-0.666	0.392	0.193	-0.128	-0.426	-0.581	0.161	0.223	0.302	-3.3	-3.151	-3.858	-3.353	-2.506	-2.853	-3.643	-3.249	-3.503	-3.129	-1.159	-1.091	-3.145	-1.441
PS417_02425	thiosulfate/3-mercaptopyruvate sulfurtransferase	rhdA	555627	556442	-	816	COG2897	3-mercaptopyruvate sulfurtransferase SseA, contains two rhodanese domains	Inorganic ion transport and metabolism	3	-0.0682116	0.086635	-0.154847	0.57196	0.247416	0.196075	-0.760253	FALSE	FALSE	FALSE	FALSE	FALSE	184	3	0	0	-0.063	0.696	-0.344	0.086	0.029	-0.116	-0.031	0.183	0.095	0.073	-0.128	0.127	0.005	-0.132	-0.055	0.346	-0.42	-0.091	-0.062	0.06	0.162	-0.183	0.029
PS417_02430	HDOD domain-containing protein	NA	556500	558035	-	1536	NA	No COG Annotation	No COG Annotation	25	-0.0499274	0.0468988	-0.0968263	0.706876	0.622522	0.4958	-1.2527	FALSE	FALSE	FALSE	FALSE	FALSE	184	3	0	0	-0.274	-0.164	-0.219	-0.386	-0.023	0.156	0.117	0.015	-0.202	0.104	0.238	0.047	0.172	0.079	-0.048	-0.133	-0.088	-0.209	0.085	0.119	0.053	0.2	0.079
PS417_02435	chemotaxis protein MotA	motA-2	558202	559053	+	852	COG1291	Flagellar motor component MotA	Cell motility	8	-1.72898	-1.05473	-0.67425	1.07173e-06	2.82964e-05	0.0259812	-14.1328	TRUE	TRUE	FALSE	FALSE	FALSE	185	2	0	0	0.182	0.175	-0.444	0.896	-0.075	-0.638	1.837	0.262	0.226	0.302	0.186	0.137	-0.051	0.299	0.05	0.061	-0.096	0.045	0.218	-0.057	-0.157	0.413	-0.124
PS417_02440	chemotaxis protein MotB	motB	559057	560076	+	1020	COG1360	Flagellar motor protein MotB	Cell motility	8	-1.78522	-1.09965	-0.685571	4.40704e-05	7.98454e-06	0.0649512	-6.68343	TRUE	TRUE	FALSE	FALSE	FALSE	185	2	0	0	0.073	0.469	0.162	1.118	-0.269	-0.637	1.551	0.294	0.541	0.49	0.157	0.095	0.492	-0.056	0.212	0.139	0.402	0.327	0.165	0.449	0.108	0.301	-0.087
PS417_02455	Uncharacterized membrane protein YeiH	NA	562005	562619	+	615	COG2860	Uncharacterized membrane protein YeiH	Function unknown	4	-0.355951	-0.127701	-0.22825	0.0188077	0.222531	0.111161	-2.48732	FALSE	FALSE	FALSE	FALSE	FALSE	187	2	0	0	0.01	0.283	0.123	0.004	-0.202	0.189	-0.015	0.442	-0.076	0.103	0.446	0.245	-0.018	-0.222	0.057	0.264	0.175	0.019	0.082	0.173	0.243	-0.075	0.281
PS417_02460	epoxyqueuosine reductase	queG	562616	563680	-	1065	COG1600	Epoxyqueuosine reductase QueG (queuosine biosynthesis)	Translation, ribosomal structure and biogenesis	14	-0.142835	-0.215402	0.0725675	0.230801	0.0450837	0.609145	-2.75958	FALSE	FALSE	FALSE	FALSE	FALSE	188	1	0	0	-0.019	-0.132	-0.146	0.349	0.062	-0.057	0.168	-0.019	0.306	-0.07	0.01	-0.1	-0.125	-0.285	-0.117	-0.073	-0.109	0.101	0	-0.273	-0.097	-0.411	-0.133
PS417_02465	NAD(P)H-hydrate epimerase	nnrD	563744	564604	+	861	COG0063	NAD(P)H-hydrate repair enzyme Nnr, NAD(P)H-hydrate dehydratase domain	Nucleotide transport and metabolism	18	-0.082247	-0.102633	0.0203857	0.564079	0.296572	0.893547	-0.885641	FALSE	FALSE	FALSE	FALSE	FALSE	189	9	0	1	-0.158	-0.227	0.446	0.257	-0.024	0.075	-0.022	0.129	0.036	-0.304	-0.436	-0.229	-0.03	-0.405	-0.615	-0.408	-0.348	-0.183	-0.321	-0.239	-0.602	-0.111	-0.448
PS417_02475	N-acetylmuramoyl-L-alanine amidase	amiC	565078	566499	+	1422	COG0860	N-acetylmuramoyl-L-alanine amidase	Cell wall/membrane/envelope biogenesis	11	-0.564108	-0.63356	0.069452	0.00630714	0.0155125	0.789533	-4.70391	TRUE	FALSE	FALSE	FALSE	FALSE	189	9	0	1	0.188	1.327	-0.804	-0.946	-0.449	-1.091	-0.053	-0.105	0.495	0.143	0.062	-0.187	0.101	0.053	0.073	-0.028	0.021	-0.245	-0.11	0.142	0.047	-0.221	0.821
PS417_02480	DNA mismatch repair protein MutL	mutL	566499	568415	+	1917	COG0323	DNA mismatch repair ATPase MutL	Replication, recombination and repair	15	-0.0177357	-0.86498	0.847244	0.90795	7.57209e-05	0.000473859	-0.667255	FALSE	TRUE	TRUE	FALSE	TRUE	189	9	0	1	0.242	1.539	-0.316	0.031	-0.785	-0.711	0.109	-0.135	0.707	0.135	-0.041	-0.094	-0.627	-0.078	-0.385	-0.02	0.02	0.11	0.059	-0.118	-0.175	-0.066	2.41
PS417_02485	tRNA dimethylallyltransferase	miaA	568415	569386	+	972	COG0324	tRNA A37 N6-isopentenylltransferase MiaA	Translation, ribosomal structure and biogenesis	14	-1.29495	-1.87499	0.580044	0.000608168	0.000415146	0.259799	-13.0207	TRUE	TRUE	FALSE	FALSE	FALSE	189	9	0	1	-0.334	2.095	-0.246	-0.148	-1.622	-2.601	-0.018	-0.645	0.391	-0.094	-0.617	-0.089	-1.153	0.369	-1.877	0.215	-0.158	0.062	0.081	0.056	-0.186	-0.55	4.487
PS417_02495	GTP-binding protein HflX	hflX	569755	571056	+	1302	COG2262	50S ribosomal subunit-associated GTPase HflX	Translation, ribosomal structure and biogenesis	14	-0.287535	-0.801282	0.513747	0.252228	0.000318422	0.0910336	-6.52726	FALSE	TRUE	FALSE	FALSE	FALSE	189	9	0	1	-0.171	0.025	-0.972	-0.098	-0.673	-0.359	-0.187	-0.248	-0.629	0.097	0.18	0.204	0.176	0.316	0.2	0.01	0.001	0.006	0.251	0.252	0.332	0.332	0.109
PS417_02510	ATP phosphoribosyltransferase regulatory subunit	hisZ	573489	574676	+	1188	COG3705	ATP phosphoribosyltransferase regulatory subunit HisZ	Amino acid transport and metabolism	1	-3.51187	-5.17898	1.66711	1.53088e-12	2.11268e-12	4.17494e-05	-14.2291	TRUE	TRUE	TRUE	FALSE	TRUE	190	3	0	1	-0.857	0.004	-0.499	-0.001	-0.425	-0.296	0.233	-0.395	-0.249	-4.374	-4.516	-5.102	-5.053	-4.837	-5.932	-5.708	-4.572	-4.537	-4.408	-1.907	-1.684	-4.856	-3.582
PS417_02520	Methyl-accepting chemotaxis protein	NA	576160	578094	+	1935	COG0840	Methyl-accepting chemotaxis protein	Cell motility	8	0.591838	0.0941562	0.497682	3.11397e-10	0.157626	1.36878e-07	4.90871	TRUE	FALSE	FALSE	FALSE	FALSE	190	3	0	1	0.197	0.051	-0.045	-0.133	-0.13	-0.089	-0.042	-0.103	0.05	0.152	0.221	0.029	0.189	0.08	-0.02	0.147	0.151	0.112	0.03	-0.025	0.005	0.126	-0.018
PS417_02525	iron(III) transport system permease protein	fbpB	578188	579753	-	1566	COG1178	ABC-type Fe3+ transport system, permease component	Inorganic ion transport and metabolism	3	-0.0492799	0.0171617	-0.0664416	0.431899	0.723105	0.358917	-0.669877	FALSE	FALSE	FALSE	FALSE	FALSE	191	6	0	0	0.043	0.078	0.049	0.032	0.026	-0.151	0.136	0.113	-0.093	0.052	-0.062	-0.192	-0.189	0.007	-0.006	-0.016	0.03	-0.004	-0.078	-0.026	-0.221	-0.102	-0.169
PS417_02530	iron(III) transport system substrate-binding protein	NA	579753	580778	-	1026	COG1840	ABC-type Fe3+ transport system, periplasmic component	Inorganic ion transport and metabolism	3	0.0379699	-0.0571846	0.0951545	0.588072	0.355292	0.180833	0.459765	FALSE	FALSE	FALSE	FALSE	FALSE	191	6	0	0	0.079	0.044	0.054	0.048	0.064	-0.108	0.114	0.116	0.007	-0.173	-0.008	-0.034	-0.062	-0.086	0.017	-0.05	-0.026	-0.033	-0.02	-0.022	-0.241	-0.239	-0.23
PS417_02555	RNAse R	rnr	581952	584579	+	2628	COG0557	Exoribonuclease R	Transcription	2	-1.46841	-2.24019	0.771779	0.000731258	2.35834e-10	0.0536711	-27.12	TRUE	TRUE	FALSE	FALSE	FALSE	192	2	0	0	-0.777	-0.877	-2.648	-1.168	-1.592	-1.601	-1.052	-1.649	2.418	-2.266	-0.471	-1.744	-0.153	0.588	-1.12	-0.101	-0.894	-1.866	0.446	-0.374	-0.245	-0.425	-0.948
PS417_02560	23S rRNA Gm-2251 2'-O-methyltransferase	rlmB	584576	585331	+	756	COG0566	tRNA G18 (ribose-2'-O)-methylase SpoU	Translation, ribosomal structure and biogenesis	14	-0.148217	-0.205688	0.0574708	0.743242	0.636782	0.907581	0.146929	FALSE	FALSE	FALSE	FALSE	FALSE	192	2	0	0	-0.251	-0.219	0.034	-0.675	-0.568	-0.304	-0.789	-0.1	0.574	-0.089	-0.092	-0.136	-0.043	-0.066	-0.079	-0.432	-0.084	-0.464	0.164	0.123	0.001	-0.331	-0.093
PS417_02575	membrane protein	NA	586359	587252	+	894	NA	No COG Annotation	No COG Annotation	25	-0.57516	-0.241394	-0.333766	0.00376817	0.0944639	0.111453	-3.64279	TRUE	FALSE	FALSE	FALSE	FALSE	193	11	0	0	-0.205	-0.135	-0.315	-0.141	-0.285	0.051	-0.126	-0.454	0.844	0.144	-0.264	-0.004	0.153	-0.131	0.13	0.088	0.021	-0.28	-0.22	0.257	-0.204	-0.248	-0.021
PS417_02590	uncharacterized radical SAM protein YgiQ	NA	589321	591624	+	2304	COG1032	Radical SAM superfamily enzyme YgiQ, UPF0313 family	General function prediction only	6	-0.0536378	-0.00708052	-0.0465572	0.399498	0.878784	0.43226	-1.55728	FALSE	FALSE	FALSE	FALSE	FALSE	193	11	0	0	0.021	-0.015	0.069	0.093	0.071	0.053	0.122	-0.013	0.102	0.135	0.023	0.004	-0.139	-0.08	-0.115	0.003	-0.018	0.003	-0.023	-0.09	-0.138	-0.05	-0.058
PS417_02595	NAD synthetase	NA	591743	592675	+	933	NA	No COG Annotation	No COG Annotation	25	-0.129874	-0.0148353	-0.115038	0.310882	0.823366	0.369845	-2.4697	FALSE	FALSE	FALSE	FALSE	FALSE	193	11	0	0	-0.014	-0.114	0.111	-0.011	-0.184	-0.063	0.19	-0.047	0.181	0.012	-0.102	0.046	-0.148	0.053	-0.147	-0.067	-0.124	0.071	0.004	0.037	-0.094	0.13	0.006
PS417_02600	hypothetical protein	NA	592672	593121	+	450	NA	No COG Annotation	No COG Annotation	25	-0.0232672	0.103584	-0.126852	0.859138	0.198078	0.365098	-0.548979	FALSE	FALSE	FALSE	FALSE	FALSE	193	11	0	0	0.004	-0.181	-0.296	-0.17	-0.049	-0.048	0.007	0.227	-0.283	-0.171	-0.319	-0.329	-0.455	-0.226	-0.073	-0.229	-0.258	-0.1	-0.068	-0.283	-0.066	-0.333	-0.117
PS417_02605	Uncharacterized conserved protein, DUF2126 family	NA	593309	596599	+	3291	COG4196	Uncharacterized conserved protein, DUF2126 family	Function unknown	4	0.203011	0.1093	0.0937104	0.0028869	0.0251732	0.166948	3.3175	FALSE	FALSE	FALSE	FALSE	FALSE	193	11	0	0	0.008	-0.1	-0.074	0.115	0.02	0.004	-0.006	-0.08	0.069	0.009	-0.127	-0.025	0.047	0.135	-0.083	-0.011	0.023	0.043	-0.007	0.114	-0.083	0.014	-0.042
PS417_02610	Uncharacterized conserved protein, circularly permuted ATPgrasp superfamily	NA	596757	599243	+	2487	COG2308	Uncharacterized conserved protein, circularly permuted ATPgrasp superfamily	Function unknown	4	-0.106954	0.0217912	-0.128745	0.297209	0.763219	0.203174	-1.08266	FALSE	FALSE	FALSE	FALSE	FALSE	193	11	0	0	0.231	0.052	-0.094	0.162	0.016	0.179	0.18	0.181	0.367	0.077	0.001	0.079	-0.118	-0.131	0.178	0.051	0.073	0.079	-0.159	0.027	0.169	-0.152	0.032
PS417_02615	Transglutaminase-like enzyme, putative cysteine protease	NA	599243	600133	+	891	COG1305	Transglutaminase-like enzyme, putative cysteine protease	Posttranslational modification, protein turnover, chaperones	13	0.0486681	0.127413	-0.0787448	0.720875	0.259429	0.570868	0.383699	FALSE	FALSE	FALSE	FALSE	FALSE	193	11	0	0	0.055	0.121	-0.158	0.092	-0.138	-0.387	-0.097	-0.007	0.073	-0.293	-0.047	-0.014	-0.186	-0.083	0.191	-0.106	0.066	-0.306	-0.184	-0.029	-0.055	0.187	-0.139
PS417_02630	NAD+ synthase	nadE	601278	602105	-	828	COG0171	NH3-dependent NAD+ synthetase	Coenzyme transport and metabolism	10	-0.0140696	-0.145755	0.131685	0.964995	0.44806	0.660832	0.149	FALSE	FALSE	FALSE	FALSE	FALSE	196	2	0	0	0.134	-0.442	0.026	-0.194	0.247	-0.32	-0.566	-1.163	-1.357	0.117	0.206	0.077	-0.269	-0.163	-0.286	0.024	-0.098	-0.225	-0.285	-0.04	-0.126	-0.366	-0.448
PS417_02635	nicotinate phosphoribosyltransferase	pncB	602109	603323	-	1215	COG1488	Nicotinic acid phosphoribosyltransferase	Coenzyme transport and metabolism	10	-0.163289	0.0974977	-0.260787	0.0628274	0.0963157	0.00551254	-1.91219	FALSE	FALSE	FALSE	FALSE	FALSE	196	2	0	0	-0.008	-0.02	0.086	-0.072	0.046	-0.027	-0.061	-0.066	-0.243	0.093	0.028	0.007	0.095	-0.002	0	0.059	0.054	0.1	0.065	0.039	-0.091	-0.036	0.01
PS417_02640	transcriptional regulator, LysR family	NA	603531	604421	-	891	COG0583	DNA-binding transcriptional regulator, LysR family	Transcription	2	0.13274	0.00746908	0.125271	0.221485	0.929152	0.275974	1.47245	FALSE	FALSE	FALSE	FALSE	FALSE	197	1	0	0	-0.048	0.035	0.13	0.11	0.16	0.063	-0.082	0.024	0.403	-0.003	0.078	0.07	0.12	0.124	0.083	-0.074	0.141	0.18	0.108	0.24	0.06	-0.097	-0.138
PS417_02645	aldehyde dehydrogenase (NAD+)	pcd	604576	606066	+	1491	COG1012	Acyl-CoA reductase or other NAD-dependent aldehyde dehydrogenase	Energy production and conversion	12	0.136328	0.0121209	0.124207	0.0467049	0.818653	0.0851396	1.40002	FALSE	FALSE	FALSE	FALSE	FALSE	198	2	0	0	-0.011	0.105	0.094	-0.076	0.154	0.183	0.123	0.126	0.223	0.029	-0.026	0.079	0.014	0.102	0.012	0.023	0.083	0.068	0.08	-0.163	0.018	-0.1	-0.031
PS417_02650	Glycine/D-amino acid oxidase (deaminating)	NA	606246	607529	+	1284	COG0665	Glycine/D-amino acid oxidase (deaminating)	Amino acid transport and metabolism	1	0.0295104	-0.0597104	0.0892208	0.72081	0.47316	0.327403	0.302339	FALSE	FALSE	FALSE	FALSE	FALSE	198	2	0	0	0.149	-0.009	0.094	0.1	0.205	0.038	0.249	0.016	0.305	-0.079	-0.011	-0.187	0.112	-0.001	-0.058	0.032	0.143	0.099	0.268	0.083	-0.027	-0.074	-0.021
PS417_02655	amino acid/amide ABC transporter substrate-binding protein, HAAT family	livJ2	607904	609040	+	1137	COG0683	ABC-type branched-chain amino acid transport system, periplasmic component	Amino acid transport and metabolism	1	-0.0383133	0.00954326	-0.0478566	0.419431	0.833453	0.402814	-0.873821	FALSE	FALSE	FALSE	FALSE	FALSE	199	1	0	0	0.009	0.011	-0.165	-0.038	0.056	-0.001	-0.014	-0.135	-0.08	-0.089	0.034	-0.05	0.034	-0.115	-0.219	-0.019	0.06	-0.072	-0.097	-0.014	0.025	-0.029	-0.037
PS417_02660	amino acid/amide ABC transporter membrane protein 1, HAAT family	livH2	609272	610186	+	915	COG0559	Branched-chain amino acid ABC-type transport system, permease component	Amino acid transport and metabolism	1	0.0520196	0.0353399	0.0166797	0.49558	0.401298	0.830807	0.276625	FALSE	FALSE	FALSE	FALSE	FALSE	200	4	0	0	-0.029	-0.091	-0.058	-0.039	-0.119	0.001	-0.037	0.038	0.081	-0.023	-0.135	-0.055	-0.057	0.019	-0.034	-0.028	-0.061	-0.106	0.025	0.048	-0.091	0.073	-0.009
PS417_02665	amino acid/amide ABC transporter membrane protein 2, HAAT family	livM2	610189	611466	+	1278	COG4177	ABC-type branched-chain amino acid transport system, permease component	Amino acid transport and metabolism	1	-0.0669573	0.0434123	-0.11037	0.50971	0.326873	0.29449	-1.95731	FALSE	FALSE	FALSE	FALSE	FALSE	200	4	0	0	0.01	-0.053	-0.013	-0.119	-0.085	0.059	-0.012	-0.052	-0.109	-0.163	-0.072	-0.001	-0.159	-0.062	-0.099	-0.074	-0.142	-0.183	-0.217	-0.199	-0.077	-0.015	-0.009
PS417_02670	amino acid/amide ABC transporter ATP-binding protein 1, HAAT family	livG2	611463	612338	+	876	COG0411	ABC-type branched-chain amino acid transport system, ATPase component	Amino acid transport and metabolism	1	-0.212866	-0.0772415	-0.135625	0.429273	0.532299	0.617111	-1.7399	FALSE	FALSE	FALSE	FALSE	FALSE	200	4	0	0	0.352	0.352	0	0.01	0.056	-0.172	0.149	-0.05	0.111	-0.458	-0.05	0.113	-0.015	-0.511	-0.405	0.045	-0.334	0.049	-0.031	-0.194	0	0.095	-0.168
PS417_02675	amino acid/amide ABC transporter ATP-binding protein 2, HAAT family	livF2	612335	613051	+	717	COG0410	ABC-type branched-chain amino acid transport system, ATPase component	Amino acid transport and metabolism	1	-0.0483657	0.333623	-0.381988	0.848801	0.0282924	0.131437	0.509103	FALSE	FALSE	FALSE	FALSE	FALSE	200	4	0	0	0.045	-0.101	-0.08	-0.112	-0.106	-0.097	-0.054	-0.03	-0.033	0.08	-0.12	-0.065	-0.009	0.006	-0.009	-0.097	-0.215	-0.228	-0.105	-0.11	-0.386	0.008	-0.349
PS417_02680	NADP-dependent 3-hydroxy acid dehydrogenase YdfG	NA	613838	614605	+	768	COG4221	NADP-dependent 3-hydroxy acid dehydrogenase YdfG	Energy production and conversion	12	-0.0555096	0.0892106	-0.14472	0.691743	0.428848	0.32179	-0.36067	FALSE	FALSE	FALSE	FALSE	FALSE	201	2	0	0	0.352	-0.161	0.075	-0.279	-0.151	0.328	0.088	0.047	-0.159	0.166	-0.006	-0.024	0.014	-0.138	0.266	-0.31	0.096	0.122	-0.064	0.431	0.027	0.055	-0.199
PS417_02685	cation diffusion facilitator family transporter	NA	614785	615690	+	906	COG3965	Predicted Co/Zn/Cd cation transporter, cation efflux family	Inorganic ion transport and metabolism	3	0.0589841	0.0408476	0.0181366	0.504885	0.493459	0.84897	1.25602	FALSE	FALSE	FALSE	FALSE	FALSE	201	2	0	0	0.08	0.161	0.067	0	0.126	0.084	0.014	0.008	0.043	-0.087	-0.087	0.068	0.112	0.118	-0.026	-0.034	-0.081	0.005	0.011	-0.063	-0.064	-0.079	0.133
PS417_02690	mannose-6-phosphate isomerase	NA	615662	616780	-	1119	COG2942	Mannose or cellobiose epimerase, N-acyl-D-glucosamine 2-epimerase family	Carbohydrate transport and metabolism	5	-0.19958	-0.204058	0.00447851	0.0907328	0.0186271	0.969334	-2.28077	FALSE	FALSE	FALSE	FALSE	FALSE	202	5	0	0	-2.169	-0.021	-0.092	0.025	0.164	0.038	0.122	0.126	0.461	-0.006	-0.139	-0.057	-0.633	-0.002	-0.146	0.03	-0.698	-0.232	-0.164	-0.12	-0.058	0.121	0.025
PS417_02695	urease accessory protein	NA	616962	617534	-	573	COG2370	Hydrogenase/urease accessory protein HupE	Posttranslational modification, protein turnover, chaperones	13	-0.0579972	-0.0486041	-0.00939312	0.823627	0.768479	0.968559	0.352624	FALSE	FALSE	FALSE	FALSE	FALSE	202	5	0	0	-0.159	-0.549	0.108	-0.045	0.085	-0.212	0.037	-0.229	-0.255	-0.047	-0.011	-0.131	-0.07	0.137	-0.131	-0.197	0.049	0.149	-0.05	0.015	0.019	-0.193	0.056
PS417_02700	urease accessory protein	ureG-2	617557	618171	-	615	COG0378	Ni2+-binding GTPase involved in regulation of expression and maturation of urease and hydrogenase	Posttranslational modification, protein turnover, chaperones	13	-0.245085	0.112427	-0.357513	0.278468	0.452914	0.124503	-1.44855	FALSE	FALSE	FALSE	FALSE	FALSE	202	5	0	0	-0.197	0.029	-0.119	-0.044	0.214	0.163	-0.011	0.038	0.02	0.14	-0.17	-0.123	-0.128	-0.113	-0.011	0.016	-0.463	-0.23	0.129	0.13	-0.002	-0.402	0.072
PS417_02705	urease accessory protein	ureF	618185	618859	-	675	COG0830	Urease accessory protein UreF	Posttranslational modification, protein turnover, chaperones	13	-0.13622	0.187672	-0.323892	0.67243	0.246638	0.328568	-0.29616	FALSE	FALSE	FALSE	FALSE	FALSE	202	5	0	0	0.011	0.013	-0.447	-0.005	-0.264	0.025	0.169	0.132	0.081	0.37	0.28	0.043	0.176	-0.045	-0.497	-0.057	-0.269	-0.982	-0.116	0.32	-0.263	0.174	-0.376
PS417_02710	urease accessory protein	ureE	618856	619356	-	501	COG2371	Urease accessory protein UreE	Posttranslational modification, protein turnover, chaperones	13	-0.0923488	0.00918156	-0.10153	0.616455	0.944059	0.560293	-1.12978	FALSE	FALSE	FALSE	FALSE	FALSE	202	5	0	0	0.115	0.016	0.107	-0.156	-0.314	-0.143	-0.061	-0.187	0.141	0.062	-0.151	0.043	0.076	-0.139	-0.062	0.075	-0.198	-0.133	-0.334	-0.022	-0.151	-0.053	-0.079
PS417_02715	Cell wall-associated hydrolase, NlpC family	NA	619633	620130	+	498	COG0791	Cell wall-associated hydrolase, NlpC family	Cell wall/membrane/envelope biogenesis	11	0.116521	0.0259757	0.0905452	0.172278	0.665917	0.309643	1.28417	FALSE	FALSE	FALSE	FALSE	FALSE	203	1	0	0	-0.137	-0.065	-0.031	0.033	0.031	-0.037	-0.207	-0.011	0.184	-0.182	-0.055	-0.077	-0.103	-0.13	-0.121	0.04	-0.047	-0.022	-0.193	-0.218	-0.097	-0.039	-0.084
PS417_02720	transcriptional regulator, TetR family	desT	620136	620768	-	633	COG1309	DNA-binding transcriptional regulator, AcrR family	Transcription	2	-0.365303	0.0707276	-0.43603	0.274707	0.798112	0.153254	-0.635973	FALSE	FALSE	FALSE	FALSE	FALSE	204	2	0	0	-0.953	0.125	0.035	-0.908	-0.017	-0.178	-0.066	0.006	2.119	-0.113	0.165	0.175	-0.817	-0.529	0.195	0.771	0.067	-0.277	-0.851	-0.159	0.367	0.29	0.326
PS417_02725	hypothetical protein	NA	620919	621371	-	453	NA	No COG Annotation	No COG Annotation	25	0.0510986	0.00849104	0.0426076	0.80549	0.950128	0.848161	1.68268	FALSE	FALSE	FALSE	FALSE	FALSE	204	2	0	0	-0.133	0.23	-0.293	-0.044	-0.194	-0.154	-0.09	-0.409	-0.035	-0.065	-0.308	0.154	0.051	0.066	0.182	-0.205	-0.177	-0.203	-0.423	-0.11	-0.371	-0.091	-1.013
PS417_02730	hypothetical protein	NA	621731	623800	+	2070	COG2982	Uncharacterized protein involved in outer membrane biogenesis	Cell wall/membrane/envelope biogenesis	11	-0.0154927	0.0270809	-0.0425736	0.866427	0.618008	0.664632	0.0643694	FALSE	FALSE	FALSE	FALSE	FALSE	205	1	0	0	-0.1	-0.18	-0.246	0.005	0.006	-0.005	-0.129	0.087	-0.026	0.011	0.047	-0.032	-0.062	0.142	0.071	0.211	-0.022	-0.315	0.077	0.001	-0.219	-0.008	-0.019
PS417_02735	bacterioferritin	NA	624002	624532	-	531	COG2193	Bacterioferritin (cytochrome b1)	Inorganic ion transport and metabolism	3	0.00770343	-0.0265238	0.0342273	0.906156	0.620564	0.637704	-0.616739	FALSE	FALSE	FALSE	FALSE	FALSE	206	2	0	0	-0.005	-0.106	0.037	-0.16	0.101	-0.013	-0.035	-0.041	0.115	-0.054	-0.054	-0.059	0.044	0.102	0.048	0.151	0.047	0.065	0.054	-0.137	0.006	0.075	0.089
PS417_02740	DNA-binding transcriptional regulator, LysR family	NA	624631	625530	-	900	COG0583	DNA-binding transcriptional regulator, LysR family	Transcription	2	0.0941647	0.0426614	0.0515033	0.705219	0.841546	0.850359	0.505488	FALSE	FALSE	FALSE	FALSE	FALSE	206	2	0	0	-0.32	-0.15	-0.395	-0.088	-0.182	0.087	-0.43	-0.137	0.042	0.181	0.137	-0.468	0.076	-0.046	0.245	0.04	-0.139	0.407	0.2	-0.033	0.164	0.438	0.577
PS417_02745	FMN-dependent NADH-azoreductase	NA	625667	626308	+	642	COG1182	FMN-dependent NADH-azoreductase	Energy production and conversion	12	-0.226977	0.0454125	-0.27239	0.339304	0.800546	0.270739	-0.501214	FALSE	FALSE	FALSE	FALSE	FALSE	207	2	0	0	-0.022	0.111	0.414	-0.009	0.121	-0.248	0.325	0.115	0.245	0.209	0.154	-0.165	0.083	0.031	0.534	-0.03	0.127	0.365	0.085	0.111	0.297	0.315	0.366
PS417_02750	triacylglycerol lipase	lipA	626389	627279	+	891	COG1075	Triacylglycerol esterase/lipase EstA, alpha/beta hydrolase fold	Lipid transport and metabolism	7	0.234909	0.0424837	0.192425	0.058445	0.611368	0.0962481	2.31986	FALSE	FALSE	FALSE	FALSE	FALSE	207	2	0	0	-0.118	0.18	0.253	-0.128	0.229	0.176	-0.159	0.09	0.23	-0.02	0.001	0.186	-0.034	0.082	0.007	-0.076	-0.095	0.106	-0.026	0.251	0.084	-0.111	0.031
PS417_02755	EamA-like transporter family protein	NA	627276	628145	-	870	NA	No COG Annotation	No COG Annotation	25	0.0089189	0.12287	-0.113951	0.916608	0.13085	0.242385	-0.0183356	FALSE	FALSE	FALSE	FALSE	FALSE	208	1	0	0	-0.058	-0.135	-0.039	-0.167	0.035	0.119	-0.034	0.18	0.016	-0.002	-0.1	-0.06	-0.019	0.115	0.126	0.202	-0.056	0.01	-0.142	0.151	-0.085	0.087	0.175
PS417_02760	AraC-type DNA-binding protein	NA	628243	629031	+	789	COG2207	AraC-type DNA-binding domain and AraC-containing proteins	Transcription	2	0.0531689	0.124522	-0.0713536	0.703665	0.222657	0.565899	0.814327	FALSE	FALSE	FALSE	FALSE	FALSE	209	3	0	0	0.018	0.17	-0.056	0.295	0.116	0.006	-0.133	-0.097	-0.051	-0.506	0.173	-0.218	-0.021	-0.061	0.303	0.337	0.276	0.302	0.259	-0.169	-0.03	0.131	0.221
PS417_02765	psiF repeat-containing protein	psiF	629103	629405	+	303	NA	No COG Annotation	No COG Annotation	25	0.381479	-0.00140529	0.382885	0.378747	0.991329	0.373138	1.71183	FALSE	FALSE	FALSE	FALSE	FALSE	209	3	0	0	0.15	-0.214	0.369	-0.222	0.26	0.38	-0.018	-0.152	0.239	-0.246	-0.092	-0.089	-0.064	-0.122	-0.071	0.019	-0.014	0.106	-0.039	0.06	-0.263	0.006	-0.063
PS417_02770	Predicted PurR-regulated permease PerM	NA	629599	630612	+	1014	COG0628	Predicted PurR-regulated permease PerM	General function prediction only	6	-0.09397	0.0819392	-0.175909	0.603767	0.506607	0.280042	-0.72648	FALSE	FALSE	FALSE	FALSE	FALSE	209	3	0	0	-0.048	-0.167	-0.125	0.569	-0.345	0.053	0.427	-1.243	-0.895	0.127	-0.358	0.239	0.305	0.086	0.219	-0.111	0.083	0.108	-0.839	-0.395	-0.498	-0.043	-0.169
PS417_02775	hypothetical chaperone protein	NA	630748	632016	-	1269	NA	No COG Annotation	No COG Annotation	25	0.235968	0.241305	-0.0053372	0.177347	0.0957685	0.976085	2.27479	FALSE	FALSE	FALSE	FALSE	FALSE	210	1	0	0	0.272	0.153	0.027	-0.133	0.007	0.088	0.171	0.122	0.426	0.117	0.031	-0.091	0.021	-0.241	-0.128	0.029	0.04	0.241	0.054	0.049	0.171	0.231	-0.152
PS417_02780	curved DNA-binding protein	cbpA	632255	633199	+	945	COG0484	DnaJ-class molecular chaperone with C-terminal Zn finger domain	Posttranslational modification, protein turnover, chaperones	13	-0.0445241	0.175146	-0.21967	0.756079	0.0901935	0.131328	0.0118419	FALSE	FALSE	FALSE	FALSE	FALSE	211	1	0	0	0.08	-0.16	-0.087	0.012	0.097	0.03	0.167	-0.131	0.3	-0.272	-0.042	-0.252	-0.121	-0.198	0.088	-0.16	-0.04	0.333	-0.341	0.223	0.053	-0.024	0.1
PS417_02785	urease. Metallo peptidase. MEROPS family M38	ureC	633273	634973	-	1701	COG0804	Urease alpha subunit	Amino acid transport and metabolism	1	0.0684276	-0.0380443	0.106472	0.542583	0.673223	0.363554	0.544905	FALSE	FALSE	FALSE	FALSE	FALSE	212	11	0	0	0.054	-0.016	-0.101	-0.057	-0.045	-0.067	0.121	0.051	-0.121	0.048	-0.048	0.023	0.003	0.155	0.061	0.018	-0.109	-0.037	0.054	-0.141	-0.015	0.03	-0.074
PS417_02795	acetyltransferase	NA	635389	635922	-	534	NA	No COG Annotation	No COG Annotation	25	0.0302749	0.0491395	-0.0188646	0.766011	0.58582	0.87259	-0.10458	FALSE	FALSE	FALSE	FALSE	FALSE	212	11	0	0	-0.121	0.183	-0.212	-0.068	0.096	-0.066	-0.033	-0.001	-0.137	-0.001	0.031	-0.065	-0.004	-0.083	0.074	0.125	0.114	0.087	-0.121	0.118	0.012	0.051	0.053
PS417_02800	phosphinothricin acetyltransferase	NA	635928	636440	-	513	COG1247	L-amino acid N-acyltransferase YncA	Amino acid transport and metabolism	1	-0.0188998	0.159986	-0.178886	0.923672	0.299747	0.40562	0.131127	FALSE	FALSE	FALSE	FALSE	FALSE	212	11	0	0	-0.003	-0.115	0.182	0.27	0.191	0.184	-0.13	0.052	-0.086	-0.309	-0.343	-0.061	-0.37	-0.059	-0.21	-0.15	-0.237	0.022	-0.071	-0.019	0.117	-0.103	-0.024
PS417_02805	urease subunit gamma	ureA	636450	636752	-	303	COG0831	Urease gamma subunit	Amino acid transport and metabolism	1	0.505851	0.476345	0.0295061	0.206567	0.0900872	0.946526	2.17985	FALSE	FALSE	FALSE	FALSE	FALSE	212	11	0	0	-0.405	-0.741	-0.299	-0.4	0.049	0.155	0.014	0.136	0.172	-0.937	0.43	-0.037	0.398	0.122	0.106	-0.077	0.241	-0.201	0.315	-0.159	0.379	0.306	0.124
PS417_02815	amino acid/amide ABC transporter ATP-binding protein 2, HAAT family	urtE	637785	638483	-	699	COG0410	ABC-type branched-chain amino acid transport system, ATPase component	Amino acid transport and metabolism	1	0.574835	0.210506	0.36433	0.0201933	0.0503342	0.121284	2.40591	FALSE	FALSE	FALSE	FALSE	FALSE	212	11	0	0	0.058	-0.178	0.113	-0.225	0.111	-0.104	-0.292	-0.156	0.204	-0.123	0.012	-0.187	0.056	0.155	-0.114	0.101	0.111	0.055	0.021	-0.025	0.013	0.055	-0.205
PS417_02820	urea transport system ATP-binding protein	urtD	638496	639317	-	822	COG4674	ABC-type uncharacterized transport system, ATPase component	General function prediction only	6	-0.130761	0.213517	-0.344278	0.532504	0.119784	0.119059	-0.643906	FALSE	FALSE	FALSE	FALSE	FALSE	212	11	0	0	0.208	0.011	0.2	0.118	0.141	0.213	-0.015	0.154	0.494	0.187	0.194	-0.033	0.217	-0.243	-0.246	0.197	-0.121	0.375	-0.082	0.051	-0.197	-0.077	0.052
PS417_02825	amino acid/amide ABC transporter membrane protein 2, HAAT family	urtC	639326	640393	-	1068	COG4177	ABC-type branched-chain amino acid transport system, permease component	Amino acid transport and metabolism	1	0.188127	0.13646	0.0516673	0.219865	0.0526315	0.739442	1.51292	FALSE	FALSE	FALSE	FALSE	FALSE	212	11	0	0	0.12	-0.105	0.028	0.015	-0.067	0.265	-0.01	-0.006	-0.01	-0.101	-0.003	-0.029	-0.135	-0.063	0.01	-0.137	-0.25	-0.081	-0.075	-0.102	0.17	-0.082	0.079
PS417_02830	urea transport system permease protein	NA	640393	641895	-	1503	COG0559	Branched-chain amino acid ABC-type transport system, permease component	Amino acid transport and metabolism	1	0.0383247	0.0571811	-0.0188564	0.726349	0.528581	0.849855	0.82672	FALSE	FALSE	FALSE	FALSE	FALSE	212	11	0	0	-0.035	-0.043	-0.212	-0.358	0.099	0.202	0	-0.1	0.203	-0.04	0.171	0.021	0.213	0.214	0.171	0.17	-0.044	-0.104	0.168	0.009	0.028	0.121	0.157
PS417_02835	amino acid/amide ABC transporter substrate-binding protein, HAAT family	urtA	642062	643327	-	1266	COG0683	ABC-type branched-chain amino acid transport system, periplasmic component	Amino acid transport and metabolism	1	0.103884	0.0551435	0.0487405	0.0753663	0.161739	0.401066	1.67	FALSE	FALSE	FALSE	FALSE	FALSE	212	11	0	0	-0.016	-0.083	-0.276	-0.092	0.096	0.004	-0.025	0.04	-0.02	-0.047	0.06	0.042	-0.03	-0.018	-0.094	0.018	-0.005	-0.087	0.102	-0.014	-0.009	-0.033	0.15
PS417_02840	protein of unknown function (DUF4329)	NA	643648	649542	+	5895	NA	No COG Annotation	No COG Annotation	25	0.0765863	-0.0463364	0.122923	0.167036	0.180261	0.0303587	1.55294	FALSE	FALSE	FALSE	FALSE	FALSE	213	1	0	0	0.037	-0.064	-0.001	-0.043	0.062	-0.049	0.017	0.044	0.025	0.119	0.024	0.029	-0.02	0.046	0.004	0.006	0.066	-0.005	-0.005	-0.021	0.02	0	0.049
PS417_02845	iron complex transport system permease protein	NA	649583	650593	-	1011	COG0609	ABC-type Fe3+-siderophore transport system, permease component	Inorganic ion transport and metabolism	3	-0.0296144	-0.0217454	-0.00786899	0.869429	0.876615	0.963983	-0.39449	FALSE	FALSE	FALSE	FALSE	FALSE	214	9	0	0	-0.299	-0.318	-0.008	-0.174	-0.159	0.269	0.001	-0.473	-0.213	-0.342	-0.005	-0.163	0.106	0.086	0.192	-0.105	-0.046	0.13	0.264	-0.44	0.277	-0.153	0.089
PS417_02850	iron complex transport system substrate-binding protein	NA	650590	651537	-	948	COG0614	ABC-type Fe3+-hydroxamate transport system, periplasmic component	Inorganic ion transport and metabolism	3	0.0212629	0.115359	-0.0940956	0.746083	0.0595078	0.222617	0.490984	FALSE	FALSE	FALSE	FALSE	FALSE	214	9	0	0	0.22	-0.006	0.133	0.053	0.029	0.065	-0.107	0.068	-0.053	0.005	0.152	0.192	0.096	0.224	-0.024	0.14	0.149	0.109	0.095	-0.041	-0.002	0.11	0.051
PS417_02855	iron complex transport system ATP-binding protein	NA	651534	652316	-	783	COG1120	ABC-type cobalamin/Fe3+-siderophores transport system, ATPase component	Coenzyme transport and metabolism	10	0.147806	-0.034763	0.182569	0.261158	0.674844	0.183917	1.0279	FALSE	FALSE	FALSE	FALSE	FALSE	214	9	0	0	0.075	0.345	-0.006	-0.094	-0.052	0.085	0.017	-0.062	0.08	-0.018	-0.018	0.13	-0.106	0.006	0.053	-0.038	-0.01	0.087	0.118	-0.029	0.047	-0.063	0.048
PS417_02860	iron complex outermembrane recepter protein	NA	652340	654448	-	2109	COG4773	Outer membrane receptor for ferric coprogen and ferric-rhodotorulic acid	Inorganic ion transport and metabolism	3	0.0411466	0.00128732	0.0398593	0.583271	0.979901	0.620405	0.350178	FALSE	FALSE	FALSE	FALSE	FALSE	214	9	0	0	-0.116	0.065	-0.184	0.001	-0.036	0.064	-0.02	0.048	0.01	-0.039	0.072	0.165	0.081	0.131	-0.001	0.032	0.103	0.104	0.039	-0.148	0.018	-0.088	0.09
PS417_02865	Uncharacterized iron-regulated membrane protein	NA	654601	655983	-	1383	COG3182	Uncharacterized iron-regulated membrane protein	Function unknown	4	0.0874105	0.00164705	0.0857634	0.692493	0.991078	0.688413	-0.0301954	FALSE	FALSE	FALSE	FALSE	FALSE	214	9	0	0	0.077	0.14	0.306	0.069	0.137	0.016	-0.024	-0.388	-0.385	0.259	0.355	-0.042	0.318	0.328	0.191	-0.228	0.137	0.202	-0.031	0.127	0.105	0.178	0.097
PS417_02870	iron complex outermembrane recepter protein	NA	656099	658168	-	2070	COG1629	Outer membrane receptor proteins, mostly Fe transport	Inorganic ion transport and metabolism	3	-0.106092	-0.0743896	-0.0317024	0.154608	0.157437	0.668706	-1.86128	FALSE	FALSE	FALSE	FALSE	FALSE	214	9	0	0	-0.131	0.062	0.247	0.06	-0.102	-0.585	0.009	-0.143	-0.258	-0.164	-0.01	-0.093	-0.079	0.05	0.042	-0.047	-0.08	-0.115	-0.181	0.051	-0.203	0.014	-0.096
PS417_02875	Protein of unknown function (DUF2946)	NA	658262	658651	-	390	NA	No COG Annotation	No COG Annotation	25	-0.367994	-0.0647047	-0.303289	0.152016	0.772021	0.318194	-0.693357	FALSE	FALSE	FALSE	FALSE	FALSE	214	9	0	0	NA	NA	NA	NA	NA	NA	NA	NA	NA	NA	NA	NA	NA	NA	NA	NA	NA	NA	NA	NA	NA	NA	NA
PS417_02880	hypothetical protein	NA	658663	659145	-	483	COG2847	Copper(I)-binding protein	Inorganic ion transport and metabolism	3	-0.277294	-0.224967	-0.0523272	0.196618	0.193385	0.766283	-1.2819	FALSE	FALSE	FALSE	FALSE	FALSE	214	9	0	0	-0.501	0.408	0.123	-0.49	-0.368	-0.788	-0.702	-0.444	-0.492	0.122	0.158	0.254	-0.245	0.314	0.134	0.44	-0.049	0.345	0.028	-0.233	0.462	-0.214	0.178
PS417_02885	Protein of unknown function (DUF2946)	NA	659193	659588	-	396	NA	No COG Annotation	No COG Annotation	25	0.327823	0.15212	0.175703	0.0282005	0.0370176	0.2216	3.18198	FALSE	FALSE	FALSE	FALSE	FALSE	214	9	0	0	0.259	0.167	0.478	0.356	0.314	-0.106	0.238	0.048	-0.134	0.024	0.368	0.445	0.385	0.303	0.066	0.207	0.069	0.054	0.554	0.436	0.349	0.28	0.181
PS417_02890	precorrin-6A/cobalt-precorrin-6A reductase	cobK	659851	660570	-	720	COG2099	Precorrin-6x reductase	Coenzyme transport and metabolism	10	-0.0860789	-0.0472277	-0.0388513	0.682404	0.74487	0.863199	-0.961728	FALSE	FALSE	FALSE	FALSE	FALSE	215	2	0	0	-0.156	0.126	0.255	0.073	-0.273	0.138	-0.115	-0.083	0.38	-0.26	-0.284	-0.466	0.061	-0.362	-0.006	-0.068	-0.847	-0.232	-0.143	-0.269	-0.14	-0.187	0.163
PS417_02895	precorrin-6Y C5,15-methyltransferase (decarboxylating)	cobL	660567	661772	-	1206	COG2242	Precorrin-6B methylase 2	Coenzyme transport and metabolism	10	-0.23085	-0.0284448	-0.202406	0.554843	0.922215	0.625181	0.480267	FALSE	FALSE	FALSE	FALSE	FALSE	215	2	0	0	-0.028	-0.204	0.245	0.061	-0.403	-0.427	-0.001	-0.42	0.09	-0.238	-0.052	0.161	-0.186	-0.193	-0.06	-0.26	-0.398	0.078	-0.73	-0.293	0.14	-0.471	-0.025
PS417_02900	precorrin-3B synthase	NA	661811	663157	+	1347	COG0155	Sulfite reductase, beta subunit (hemoprotein)	Inorganic ion transport and metabolism	3	-0.566549	-0.544489	-0.0220592	0.18549	0.159337	0.964314	0.0651351	FALSE	FALSE	FALSE	FALSE	FALSE	216	4	0	0	NA	NA	NA	NA	NA	NA	NA	NA	NA	NA	NA	NA	NA	NA	NA	NA	NA	NA	NA	NA	NA	NA	NA
PS417_02910	precorrin-2 C20-methyltransferase /cobalt-factor II C20-methyltransferase	cobI	663776	664507	+	732	COG2243	Precorrin-2 methylase	Coenzyme transport and metabolism	10	-0.298022	-0.0931254	-0.204896	0.0318943	0.379996	0.174636	-3.35414	FALSE	FALSE	FALSE	FALSE	FALSE	216	4	0	0	0.139	-0.109	0.265	-0.067	-0.171	-0.146	0.065	0.256	0.388	0.003	0.101	0.033	0.016	0.048	-0.018	-0.126	-0.235	-0.09	0.016	0.033	-0.125	-0.083	0.382
PS417_02915	cobalt-precorrin 5A hydrolase / precorrin-3B C17-methyltransferase	NA	664507	666144	+	1638	COG1010	Precorrin-3B methylase	Coenzyme transport and metabolism	10	-0.185919	-0.18188	-0.00403876	0.300686	0.128912	0.983205	-1.64796	FALSE	FALSE	FALSE	FALSE	FALSE	216	4	0	0	-0.275	0.006	0.384	-0.053	-0.356	-0.135	-0.111	-0.418	0.555	-0.071	-0.157	-0.167	-0.45	0.023	-0.101	-0.224	-0.291	-0.455	-0.122	0.105	-0.123	-0.346	0.012
PS417_02920	hypothetical protein	NA	666381	667160	+	780	NA	No COG Annotation	No COG Annotation	25	0.0121429	0.0673676	-0.0552246	0.904359	0.239196	0.588979	0.0379843	FALSE	FALSE	FALSE	FALSE	FALSE	217	1	0	0	0.181	-0.036	0.029	0.025	0.089	0.042	0.133	-0.122	0.013	-0.026	0.2	0.198	0.23	0.172	0.207	0.129	0.127	0.179	0.522	0.048	0.284	0.159	0.155
PS417_02925	multiple antibiotic resistance protein	NA	667157	667753	-	597	COG2095	Small neutral amino acid transporter SnatA, MarC family	Amino acid transport and metabolism	1	0.202497	-0.131428	0.333925	0.115837	0.227603	0.0105322	1.82937	FALSE	FALSE	FALSE	FALSE	FALSE	218	8	0	0	0.247	0.463	0.291	0.234	0.16	-0.006	0.018	0.25	0.578	0.185	-0.086	-0.018	-0.009	-0.183	-0.166	0.026	-0.045	-0.413	-0.421	0.002	0.064	-0.191	-0.225
PS417_02950	tRNA-U20-dihydrouridine synthase	dusB	674263	675276	-	1014	COG0042	tRNA-dihydrouridine synthase	Translation, ribosomal structure and biogenesis	14	-0.0799553	-0.572005	0.49205	0.708383	0.00522811	0.0411238	0.0386018	FALSE	TRUE	FALSE	FALSE	FALSE	218	8	0	0	0.334	-0.135	0.076	-0.417	-0.044	-0.286	-0.229	0.41	-0.705	0.299	0.097	0.575	0.133	-0.213	0.213	0.205	0.112	0.217	0.605	0.263	0.114	-0.112	0.636
PS417_02955	MJ0042 family finger-like domain-containing protein	NA	675462	676676	-	1215	NA	No COG Annotation	No COG Annotation	25	0.0410873	-0.142687	0.183774	0.841949	0.159153	0.377421	-0.773462	FALSE	FALSE	FALSE	FALSE	FALSE	218	8	0	0	0.292	-0.291	-0.036	0.323	0.246	0.059	0.328	0.093	-0.353	0.424	-0.022	0.087	0.247	0.347	0.122	-0.032	0.019	0.01	0.239	-0.061	0.074	0.047	-0.027
PS417_02960	[LSU ribosomal protein L11P]-lysine N-methyltransferase	prmA	676707	677585	-	879	COG2264	Ribosomal protein L11 methylase PrmA	Translation, ribosomal structure and biogenesis	14	-0.216134	-0.0545285	-0.161605	0.110816	0.548615	0.215751	-2.90107	FALSE	FALSE	FALSE	FALSE	FALSE	218	8	0	0	0.048	-0.008	-0.349	0.177	0.07	0.273	0.233	0.157	0.383	-0.077	0.024	0.034	-0.14	-0.059	0.164	0.177	0.128	0.12	0.431	0.44	0.22	0.211	0.31
PS417_02975	3-dehydroquinate dehydratase	yqhS	679733	680188	-	456	COG0757	3-dehydroquinate dehydratase	Amino acid transport and metabolism	1	-0.979628	-0.852898	-0.12673	0.00292545	4.48785e-07	0.661322	-4.5563	TRUE	TRUE	FALSE	FALSE	FALSE	219	3	0	0	-1.131	0	-0.7	-0.005	-0.816	-0.333	-1.004	-0.283	0.349	-0.105	-0.29	0.081	0.218	0.204	-0.016	-0.191	0.065	-0.005	0.073	0.067	-0.51	0.043	0.495
PS417_02980	Methyl-accepting chemotaxis protein	NA	680503	682464	-	1962	COG0840	Methyl-accepting chemotaxis protein	Cell motility	8	-0.552164	-0.10609	-0.446074	0.149388	0.690986	0.269178	-0.571521	FALSE	FALSE	FALSE	FALSE	FALSE	220	2	0	0	-0.341	-0.534	1.198	0.414	0.134	0.307	0.106	0.047	0.24	-0.03	0.01	0.22	-0.678	-0.543	0.118	-0.225	-0.089	0.296	0.239	-0.427	-0.539	0.112	-0.158
PS417_02985	response regulator receiver modulated diguanylate cyclase	NA	682518	684188	-	1671	COG3706	Two-component response regulator, PleD family, consists of two REC domains and a diguanylate cyclase (GGDEF) domain	Transcription	2	-0.20038	-0.2125	0.0121208	0.0313095	0.0403397	0.918694	-3.54144	FALSE	FALSE	FALSE	FALSE	FALSE	220	2	0	0	0.118	0.079	0.075	0.415	-0.118	-0.273	0.495	0.028	0.142	0.138	0.091	0.181	0.121	-0.003	-0.035	-0.089	0.059	0.131	-0.083	-0.018	-0.103	-0.008	0.087
PS417_02990	hypothetical protein	NA	684487	685554	+	1068	COG5345	Uncharacterized protein	Function unknown	4	0.247165	0.156592	0.0905736	0.14007	0.160714	0.575358	1.88923	FALSE	FALSE	FALSE	FALSE	FALSE	221	4	1	0	-0.14	-0.148	-0.084	-0.03	0.187	-0.164	0.197	-0.241	0.015	0.096	-0.216	0	-0.219	-0.134	0.175	-0.013	0.23	-0.106	-0.006	0.303	-0.001	0.219	0.262
PS417_02995	Isopentenyldiphosphate isomerase	NA	685557	686093	+	537	COG1443	Isopentenyldiphosphate isomerase	Lipid transport and metabolism	7	0.0864439	-0.196155	0.282599	0.556422	0.0618888	0.0862963	0.482851	FALSE	FALSE	FALSE	FALSE	FALSE	221	4	1	0	0.12	-0.239	0.045	-0.226	-0.203	-0.07	-0.413	-0.066	-0.151	0.191	0.119	0.154	-0.086	-0.304	0.089	-0.147	-0.101	-0.341	0.1	0.276	-0.141	-0.23	-0.25
PS417_03000	translation initiation factor 1 (eIF-1/SUI1)	yciH	686276	686647	+	372	COG0023	Translation initiation factor 1 (eIF-1/SUI1)	Translation, ribosomal structure and biogenesis	14	-0.690337	-0.342377	-0.34796	0.00318251	0.041	0.125824	-4.3306	TRUE	FALSE	FALSE	FALSE	FALSE	221	4	1	0	-0.082	0.415	-0.251	-0.199	0.291	-0.441	0.458	0.337	0.549	0.062	0.018	0.118	0.27	0.203	-0.082	-0.174	-0.246	0.108	0.244	-0.081	-0.034	0.207	-0.025
PS417_03005	arginine decarboxylase	speA	686790	688703	+	1914	COG1166	Arginine decarboxylase (spermidine biosynthesis)	Amino acid transport and metabolism	1	-0.120267	0.390086	-0.510353	0.343442	0.00238661	0.00250042	-0.391517	FALSE	FALSE	TRUE	TRUE	FALSE	221	4	1	0	0.149	0.022	0.206	-0.111	0.035	-0.601	0.073	0.166	0.064	-0.116	-0.026	-0.093	0.027	0.112	0.01	-0.011	-0.138	-0.284	-0.05	-0.032	-0.017	0.113	-0.044
PS417_03010	multidrug resistance protein, MATE family	dinF	688835	690178	-	1344	COG0534	Na+-driven multidrug efflux pump	Defense mechanisms	17	-0.111124	-0.0360936	-0.0750303	0.312815	0.266826	0.495983	-0.822665	FALSE	FALSE	FALSE	FALSE	FALSE	222	1	0	0	-0.114	-0.012	0.016	-0.054	-0.007	0.065	0.16	0.04	0.127	0.082	0.004	0.208	0.023	0.203	0.112	0.155	0.175	0.21	0.177	0.13	0.052	0.101	0.101
PS417_03015	hypothetical protein	NA	690357	695255	+	4899	COG2373	Uncharacterized conserved protein YfaS, alpha-2-macroglobulin family	General function prediction only	6	-0.0474828	0.0372493	-0.084732	0.427958	0.441814	0.179775	-0.818711	FALSE	FALSE	FALSE	FALSE	FALSE	223	1	0	0	0.084	0.052	0.058	0.033	0.002	-0.012	-0.003	-0.117	-0.066	-0.112	-0.119	0.068	0.048	0.012	-0.035	0.036	-0.026	-0.038	0.016	0.039	-0.007	-0.067	-0.176
PS417_03020	MFS transporter	NA	695355	695648	-	294	NA	No COG Annotation	No COG Annotation	25	-1.7696	-1.27521	-0.494388	0.000635229	0.0292266	0.42449	-1.59668	TRUE	FALSE	FALSE	FALSE	FALSE	224	1	0	0	NA	NA	NA	NA	NA	NA	NA	NA	NA	NA	NA	NA	NA	NA	NA	NA	NA	NA	NA	NA	NA	NA	NA
PS417_03025	penicillin-binding protein 1C	NA	695900	698191	+	2292	COG4953	Membrane carboxypeptidase/penicillin-binding protein PbpC	Cell wall/membrane/envelope biogenesis	11	0.0078139	0.00402904	0.00378486	0.94953	0.956076	0.975677	-0.564005	FALSE	FALSE	FALSE	FALSE	FALSE	225	6	0	1	0.046	0.041	0.061	-0.064	0.126	0.131	-0.028	-0.097	-0.03	0.057	0.203	-0.127	0.079	-0.02	-0.054	0.02	-0.059	-0.105	-0.158	0.031	-0.142	0.097	-0.077
PS417_03030	NTP pyrophosphatase, house-cleaning of non-canonical NTPs	NA	698343	698651	+	309	COG1694	NTP pyrophosphatase, house-cleaning of non-canonical NTPs	Defense mechanisms	17	-0.163115	-0.140175	-0.02294	0.313009	0.249673	0.884135	-1.14889	FALSE	FALSE	FALSE	FALSE	FALSE	225	6	0	1	0.439	0.187	0.687	0.361	0.231	-0.066	0.209	0.2	-0.199	0.136	0.093	-0.033	0.062	0.176	0.021	0.004	0.077	-0.011	0.126	0.155	0.106	-0.323	-0.089
PS417_03035	S-adenosylmethionine-dependent methyltransferase	smtA	698644	699393	+	750	NA	No COG Annotation	No COG Annotation	25	-0.100995	0.0532252	-0.15422	0.247886	0.158179	0.0876142	-2.15211	FALSE	FALSE	FALSE	FALSE	FALSE	225	6	0	1	0.119	0.176	0.13	-0.073	0.023	-0.084	0.002	-0.041	-0.253	-0.038	-0.195	-0.076	-0.054	-0.108	-0.017	0.04	-0.11	-0.16	-0.041	-0.022	-0.169	-0.071	-0.06
PS417_03040	protein of unknown function (DUF4136)	NA	699418	700020	+	603	NA	No COG Annotation	No COG Annotation	25	-0.109539	0.0127441	-0.122283	0.200954	0.843696	0.195889	-1.42487	FALSE	FALSE	FALSE	FALSE	FALSE	225	6	0	1	-0.047	-0.045	-0.188	-0.052	0.196	0.008	0.114	-0.015	-0.038	0.107	0.122	0.174	0.215	0.207	0.107	0.024	0.093	0.281	0.36	0.026	0.192	-0.001	0.225
PS417_03045	protein of unknown function (DUF4136)	NA	700066	700623	+	558	NA	No COG Annotation	No COG Annotation	25	-0.481911	0.130017	-0.611928	0.237559	0.536699	0.108579	-0.574948	FALSE	FALSE	FALSE	FALSE	FALSE	225	6	0	1	0.301	0.383	0.403	-0.073	0.177	0.192	-0.219	-0.032	0.174	0.149	-0.524	0.363	-0.259	-0.257	0.18	0.089	-0.135	0.228	0.05	-0.455	0.594	0.056	0.052
PS417_03050	Uncharacterized membrane protein	NA	700779	702725	+	1947	COG4655	Uncharacterized membrane protein	Function unknown	4	4.00674	-0.174616	4.18136	1.57538e-11	0.129893	1.64188e-13	75.8425	TRUE	FALSE	TRUE	FALSE	TRUE	225	6	0	1	0.002	-0.076	0.034	0.037	0.007	-0.109	-0.008	-0.035	-0.163	0.026	0.109	-0.024	-0.048	0.059	0.133	0.036	0.04	0.061	0.088	0.366	0.238	0.043	0.001
PS417_03055	PAS domain S-box-containing protein	NA	702722	705448	-	2727	NA	No COG Annotation	No COG Annotation	25	1.49888	0.122546	1.37633	3.66122e-10	0.165879	1.20973e-10	25.9873	TRUE	FALSE	TRUE	FALSE	TRUE	226	2	0	2	0.029	0.054	0.017	-0.194	0.106	0.028	-0.089	-0.047	-0.091	0.062	0.196	0.226	0.038	0.215	0.047	-0.024	0.092	0.085	0.176	0.285	0.172	0.089	-0.027
PS417_03060	TadE-like protein	NA	705445	705888	-	444	NA	No COG Annotation	No COG Annotation	25	4.09619	-0.0721911	4.16838	2.12602e-12	0.591245	1.04923e-14	64.975	TRUE	FALSE	TRUE	FALSE	TRUE	226	2	0	2	0.035	-0.004	-0.007	0.14	0.027	0.113	0.006	-0.043	0.007	-0.175	0.217	-0.187	0.032	0.105	-0.377	-0.06	-0.064	0.029	0.356	0.269	0.32	-0.037	-0.077
PS417_03065	prepilin peptidase CpaA	NA	705961	706410	+	450	NA	No COG Annotation	No COG Annotation	25	3.99693	-0.148609	4.14554	6.27988e-13	0.236523	9.78314e-16	71.7043	TRUE	FALSE	TRUE	FALSE	TRUE	227	2	0	2	0.066	-0.075	-0.012	-0.119	-0.126	-0.11	-0.021	0.033	-0.308	0.114	0.07	0.112	0.027	-0.03	-0.034	0.128	-0.125	-0.22	0.076	0.186	0.262	-0.183	-0.286
PS417_03070	two component transcriptional regulator, LuxR family	NA	706536	707324	+	789	COG2197	DNA-binding response regulator, NarL/FixJ family, contains REC and HTH domains	Transcription	2	3.6842	0.609188	3.07501	7.03625e-14	0.00197203	2.7622e-14	35.5432	TRUE	TRUE	TRUE	FALSE	TRUE	227	2	0	2	0.011	0.054	0.138	0.063	0.002	0.374	-0.021	-0.019	-0.104	-0.043	0.157	-0.151	-0.073	0.153	0.072	0.091	-0.003	0.003	0.241	0.327	0.402	-0.05	-0.204
PS417_03075	Protein of unknown function (DUF3613)	NA	707321	707593	-	273	NA	No COG Annotation	No COG Annotation	25	4.32562	-0.0373625	4.36299	3.14358e-15	0.815411	5.27866e-18	51.1918	TRUE	FALSE	TRUE	FALSE	TRUE	228	8	0	8	0.358	0.046	0.04	0.077	0.097	0.219	0.045	0.286	0.083	-0.274	-0.106	-0.254	-0.359	-0.257	-0.197	-0.351	0.02	0.074	-0.073	0.374	-0.066	-0.078	-0.333
PS417_03080	Tetratricopeptide repeat-containing protein	NA	707604	708314	-	711	NA	No COG Annotation	No COG Annotation	25	4.26547	-0.196583	4.46205	3.51184e-15	0.335968	3.50442e-16	41.969	TRUE	FALSE	TRUE	FALSE	TRUE	228	8	0	8	0.092	0.232	-0.285	0.041	0.345	-0.338	-0.128	0.084	0.629	-0.369	-0.119	0.102	0.206	0.092	0.182	-0.028	-0.051	-0.133	0.228	0.663	0.367	-0.134	-0.006
PS417_03085	tight adherence protein C	NA	708325	709212	-	888	COG2064	Pilus assembly protein TadC	Extracellular structures	22	4.16036	-0.213684	4.37404	3.27825e-13	0.135372	5.33283e-16	63.7049	TRUE	FALSE	TRUE	FALSE	TRUE	228	8	0	8	0.267	0.006	-0.129	0.089	-0.028	0.148	0.078	0.158	0.136	-0.065	0.134	0.058	0.083	-0.149	0.243	0.108	0.236	0.007	0.359	0.419	0.329	-0.018	-0.027
PS417_03090	tight adherence protein B	NA	709214	710095	-	882	COG4965	Flp pilus assembly protein TadB	Intracellular trafficking, secretion, and vesicular transport	16	4.04322	-0.147324	4.19054	1.10934e-12	0.320809	1.69641e-15	64.6138	TRUE	FALSE	TRUE	FALSE	TRUE	228	8	0	8	-0.073	-0.332	-0.287	-0.307	-0.174	-0.194	-0.027	-0.172	-0.119	-0.152	-0.235	-0.304	-0.059	-0.242	-0.289	-0.082	-0.303	0.103	-0.089	-0.006	0.195	-0.135	-0.194
PS417_03095	pilus assembly protein CpaF	NA	710106	711377	-	1272	COG4962	Pilus assembly protein, ATPase of CpaF family	Intracellular trafficking, secretion, and vesicular transport	16	3.95283	-0.110851	4.06368	6.97232e-13	0.328551	7.90075e-16	59.6052	TRUE	FALSE	TRUE	FALSE	TRUE	228	8	0	8	-0.046	0.07	-0.175	0.106	0.126	-0.102	-0.19	-0.08	-0.03	0.115	0.241	0.036	0.08	0.04	0.01	0.089	0.069	0.193	0.242	0.19	0.279	0.203	0.009
PS417_03100	pilus assembly protein CpaE	NA	711374	712567	-	1194	COG4963	Flp pilus assembly protein, ATPase CpaE	Intracellular trafficking, secretion, and vesicular transport	16	4.08747	-0.122336	4.20981	4.06889e-16	0.630192	9.51355e-17	23.9368	TRUE	FALSE	TRUE	FALSE	TRUE	228	8	0	8	-0.031	-0.137	-0.672	-0.187	-0.044	-0.34	-0.897	-0.66	-0.612	-0.132	-0.332	-0.366	-0.695	-0.261	0.388	-0.296	0.02	0.573	0.286	-0.262	0.373	-0.355	0.321
PS417_03105	pilus assembly protein CpaC	NA	712564	713781	-	1218	COG4964	Flp pilus assembly protein, secretin CpaC	Intracellular trafficking, secretion, and vesicular transport	16	4.20295	-0.132842	4.33579	4.02259e-12	0.305222	2.95852e-14	75.1151	TRUE	FALSE	TRUE	FALSE	TRUE	228	8	0	8	-0.092	-0.073	0.27	0.1	-0.16	0.002	0.221	-0.083	-0.095	0.072	0.105	0.071	0.25	0.055	-0.056	0.153	0.082	0.313	0.222	0.24	0.249	0.19	0.144
PS417_03110	pilus assembly protein CpaB	NA	713801	714742	-	942	COG3745	Flp pilus assembly protein CpaB	Intracellular trafficking, secretion, and vesicular transport	16	4.02804	-0.0511086	4.07915	5.94676e-13	0.621642	3.34017e-15	65.5086	TRUE	FALSE	TRUE	FALSE	TRUE	228	8	0	8	-0.098	0.118	0.023	-0.077	-0.042	0.03	0.039	-0.126	-0.009	-0.077	0.161	-0.046	0.036	-0.011	0.162	0.035	-0.084	-0.114	0.186	0.327	0.177	0.14	-0.308
PS417_03115	pilus assembly protein Flp/PilA	NA	715075	715266	+	192	COG3847	Flp pilus assembly protein, pilin Flp	Intracellular trafficking, secretion, and vesicular transport	16	3.41349	0.105139	3.30835	3.87415e-20	0.457705	2.47638e-19	26.9357	TRUE	FALSE	TRUE	FALSE	TRUE	229	2	1	1	0.132	0.429	-0.313	-0.012	0.055	-0.2	0.236	-0.145	-0.059	-0.053	0.202	0.17	0.079	0.097	0.255	0.139	-0.026	-0.007	0.146	0.455	0.282	0.116	0.008
PS417_03120	Response regulator receiver domain-containing protein	NA	715325	715729	+	405	NA	No COG Annotation	No COG Annotation	25	-0.368448	0.447001	-0.815449	0.0347287	0.0363474	0.00209794	-3.22969	FALSE	FALSE	TRUE	TRUE	FALSE	229	2	1	1	0.187	-0.309	0.034	0.15	0.091	-0.081	0.229	0.16	0.046	-0.235	-0.099	0.091	-0.44	0.324	0.058	0.019	0.134	-0.367	-0.209	0.032	-0.111	-0.057	0.318
PS417_03125	Hemolysin activation/secretion protein	NA	715758	717440	-	1683	COG2831	Hemolysin activation/secretion protein	Intracellular trafficking, secretion, and vesicular transport	16	0.744131	0.0820243	0.662106	3.55747e-07	0.21962	1.71651e-06	11.6885	TRUE	FALSE	TRUE	FALSE	TRUE	230	2	0	2	-0.022	-0.014	0.112	-0.028	-0.022	-0.104	-0.044	-0.023	-0.158	0.082	0.105	-0.01	0.091	0.089	0.055	0.09	0.1	-0.006	0.03	0.219	0.142	0.18	-0.02
PS417_03130	collagen, middle region	NA	717613	719256	-	1644	NA	No COG Annotation	No COG Annotation	25	0.660153	0.0669515	0.593202	0.00257331	0.511918	0.00772049	6.33324	TRUE	FALSE	TRUE	FALSE	TRUE	230	2	0	2	0.025	-0.003	-0.054	0.216	-0.051	0.093	0.148	0.054	0.106	-0.099	-0.034	-0.139	0.099	0.097	0.229	-0.077	0.121	0.044	0.086	0.289	0.091	0.105	-0.085
PS417_03135	Acyl dehydratase	NA	719558	720406	-	849	COG2030	Acyl dehydratase	Lipid transport and metabolism	7	-0.0356222	-0.00325702	-0.0323652	0.722896	0.96955	0.71093	-0.604464	FALSE	FALSE	FALSE	FALSE	FALSE	231	2	0	0	-0.114	-0.072	-0.132	-0.062	0.067	0.2	-0.034	-0.167	-0.154	-0.168	-0.019	-0.043	-0.157	-0.108	0.042	0.075	-0.126	-0.017	0.133	-0.187	-0.124	0.026	-0.151
PS417_03140	3-oxoacyl-[acyl-carrier protein] reductase	NA	720409	721752	-	1344	COG1028	NAD(P)-dependent dehydrogenase, short-chain alcohol dehydrogenase family	Lipid transport and metabolism	7	0.0974112	0.0993799	-0.00196864	0.358023	0.286551	0.987199	0.529836	FALSE	FALSE	FALSE	FALSE	FALSE	231	2	0	0	-0.17	-0.09	0.244	0.255	0.034	0.023	0.208	-0.218	-0.205	0.074	0.137	0.059	0.011	-0.03	-0.032	-0.067	0.099	-0.003	-0.07	0.009	0.073	0.205	0.047
PS417_03145	3-ketoacyl-CoA thiolase	NA	721867	723144	+	1278	COG0183	Acetyl-CoA acetyltransferase	Lipid transport and metabolism	7	0.581586	-0.0603383	0.641925	0.0239057	0.812513	0.045378	2.95866	FALSE	FALSE	FALSE	FALSE	FALSE	232	2	0	0	0.191	0.396	0.241	0.513	0.15	0.245	0.275	0.385	0.65	0.876	0.669	0.449	0.726	0.949	0.727	0.531	0.812	0.737	0.788	0.688	0.822	1.196	1.12
PS417_03150	RIO kinase 1	NA	723269	724165	+	897	COG1718	Serine/threonine-protein kinase RIO1	Signal transduction mechanisms	9	0.33761	-0.0765069	0.414117	0.023327	0.299057	0.0091596	3.6119	FALSE	FALSE	FALSE	FALSE	FALSE	232	2	0	0	-0.057	-0.061	-0.25	0.27	0.102	0.001	-0.014	0.148	-0.163	0.069	-0.025	-0.362	-0.247	-0.045	-0.01	-0.092	0.037	0.003	-0.087	-0.287	-0.149	-0.412	-0.277
PS417_03155	transcriptional regulator, MerR family	cueR	724311	724712	-	402	COG0789	DNA-binding transcriptional regulator, MerR family	Transcription	2	0.0233828	0.0747998	-0.051417	0.900223	0.546941	0.774472	-0.0268013	FALSE	FALSE	FALSE	FALSE	FALSE	233	3	0	0	-0.387	-0.651	-0.331	-0.363	-0.022	-0.101	-0.177	-0.027	-0.073	-0.021	0.147	-0.066	0.07	0.147	-0.306	-0.131	0.052	-0.087	0.034	-0.281	-0.058	0.13	-0.322
PS417_03160	Cu+-exporting ATPase	copA	724709	726910	-	2202	COG2217	Cation transport ATPase	Inorganic ion transport and metabolism	3	-0.15596	-0.254833	0.0988722	0.096408	0.00124846	0.313813	-2.26475	FALSE	FALSE	FALSE	FALSE	FALSE	233	3	0	0	0.123	0.046	0.083	-0.069	-0.034	-0.137	0.012	-0.046	-0.043	0.114	0.044	-0.034	0.028	0.03	0.02	-0.063	0.012	-0.168	-0.006	-0.181	-0.116	-0.149	-0.779
PS417_03165	hypothetical protein	NA	726977	727357	-	381	NA	No COG Annotation	No COG Annotation	25	-0.0239503	-0.0157959	-0.0081544	0.920438	0.902255	0.973267	-0.969882	FALSE	FALSE	FALSE	FALSE	FALSE	233	3	0	0	0.184	0.19	-0.053	0.025	-0.047	-0.266	-0.011	0.096	-0.309	0.235	-0.07	-0.335	-0.072	0.235	0.011	0.206	0.093	0.143	0.406	1.092	0.863	0.18	0.145
PS417_03175	MFS transporter, DHA1 family, bicyclomycin/chloramphenicol resistance protein	NA	727788	728981	+	1194	COG2814	Predicted arabinose efflux permease, MFS family	Carbohydrate transport and metabolism	5	0.121211	0.0885502	0.032661	0.149225	0.100565	0.683139	1.31981	FALSE	FALSE	FALSE	FALSE	FALSE	234	2	0	0	-0.032	0.099	0.393	0.078	-0.007	0.015	0.119	-0.257	-0.108	0.036	-0.057	-0.027	0.054	0.101	0.01	0.136	0.039	-0.038	-0.059	-0.081	-0.044	-0.06	-0.09
PS417_03180	hypothetical protein	NA	728990	729172	-	183	NA	No COG Annotation	No COG Annotation	25	-0.442696	0.356413	-0.799109	0.311026	0.254664	0.065422	-0.305169	FALSE	FALSE	FALSE	FALSE	FALSE	235	3	0	0	NA	NA	NA	NA	NA	NA	NA	NA	NA	NA	NA	NA	NA	NA	NA	NA	NA	NA	NA	NA	NA	NA	NA
PS417_03185	zinc-binding alcohol dehydrogenase family protein	NA	729319	730332	-	1014	COG0604	NADPH:quinone reductase or related Zn-dependent oxidoreductase	Energy production and conversion	12	-0.0514437	-0.169498	0.118054	0.552164	0.00340572	0.195997	-0.871674	FALSE	FALSE	FALSE	FALSE	FALSE	235	3	0	0	-0.064	-0.077	-0.122	-0.078	0.009	0.042	0.015	-0.103	-0.22	0.191	-0.011	-0.036	0.036	0.087	0.034	-0.022	-0.095	0.017	0.081	-0.17	-0.193	-0.058	0.078
PS417_03190	Quinol monooxygenase YgiN	NA	730477	730770	-	294	COG1359	Quinol monooxygenase YgiN	Energy production and conversion	12	-0.0667859	0.0541061	-0.120892	0.764662	0.644745	0.596716	-0.173359	FALSE	FALSE	FALSE	FALSE	FALSE	235	3	0	0	0.098	0.124	-0.334	-0.098	-0.243	0.253	-0.188	-0.02	-0.093	0.456	-0.403	-0.169	0.192	0.133	0.33	0.076	-0.122	-0.154	-0.015	0.027	0.406	0.03	-0.02
PS417_03195	DNA-binding transcriptional regulator, LysR family	NA	730889	731815	+	927	COG0583	DNA-binding transcriptional regulator, LysR family	Transcription	2	0.21983	-0.0281389	0.247969	0.0127763	0.658158	0.00944777	2.61378	FALSE	FALSE	FALSE	FALSE	FALSE	236	2	0	0	0.057	0.16	-0.104	0.126	0.07	0.059	0.073	0.134	0.163	0.015	-0.139	0.072	-0.055	-0.009	-0.045	0.128	-0.001	0.006	0.113	0.029	0.069	0.032	0.083
PS417_03200	DNA-binding transcriptional regulator, ArsR family	NA	731953	732642	+	690	COG0640	DNA-binding transcriptional regulator, ArsR family	Transcription	2	0.1062	0.0297176	0.0764822	0.589008	0.790032	0.68137	0.96766	FALSE	FALSE	FALSE	FALSE	FALSE	236	2	0	0	0.046	-0.54	-0.373	-0.133	-0.525	0.321	-0.048	-0.1	-0.66	0.113	0.173	0.229	-0.006	0.438	0.224	0.323	0.237	-0.259	0.506	0.058	0.137	0.504	0.325
PS417_03205	adenosine deaminase	NA	732667	733620	-	954	COG1816	Adenosine deaminase	Nucleotide transport and metabolism	18	-0.471071	-0.123841	-0.34723	3.21538e-05	0.042309	0.00103657	-6.34069	FALSE	FALSE	FALSE	FALSE	FALSE	237	1	0	0	0.001	0.265	0.166	0.046	0.076	0.047	0.168	0.18	-0.037	0.05	0.047	0.149	0.056	-0.024	0.061	0.087	-0.006	-0.048	0.116	0.236	0.157	-0.051	-0.114
PS417_03210	Ca2+:H+ antiporter	NA	733815	734906	+	1092	COG0387	Ca2+/H+ antiporter	Inorganic ion transport and metabolism	3	0.115121	-3.96394e-06	0.115125	0.198613	0.99995	0.219618	1.44393	FALSE	FALSE	FALSE	FALSE	FALSE	238	1	0	0	-0.105	-0.022	-0.114	0.114	0.044	-0.014	0.026	0.011	-0.074	-0.13	0.009	-0.011	-0.004	-0.01	-0.039	-0.039	0.033	-0.127	-0.092	-0.028	0.032	-0.121	0.009
PS417_03215	8-oxoguanine deaminase	atzB	734907	736262	-	1356	COG0402	Cytosine/adenosine deaminase or related metal-dependent hydrolase	Nucleotide transport and metabolism	18	0.148218	0.0683271	0.0798913	0.0739644	0.124034	0.328688	1.99072	FALSE	FALSE	FALSE	FALSE	FALSE	239	6	0	0	0.118	-0.12	-0.015	0.104	-0.072	0.087	-0.066	0.028	0.112	0.007	-0.163	-0.072	-0.116	-0.018	0.131	-0.065	-0.046	-0.022	-0.012	-0.069	0.012	-0.085	0.092
PS417_03220	NAD(P)-dependent dehydrogenase, short-chain alcohol dehydrogenase family	NA	736447	737133	-	687	COG1028	NAD(P)-dependent dehydrogenase, short-chain alcohol dehydrogenase family	Lipid transport and metabolism	7	0.090171	0.136236	-0.0460647	0.802092	0.704795	0.90903	0.68873	FALSE	FALSE	FALSE	FALSE	FALSE	239	6	0	0	NA	NA	NA	NA	NA	NA	NA	NA	NA	NA	NA	NA	NA	NA	NA	NA	NA	NA	NA	NA	NA	NA	NA
PS417_03225	uncharacterized protein, YigZ family	NA	737169	737750	-	582	COG1739	Putative translation regulator, IMPACT (imprinted ancient) protein family	General function prediction only	6	0.0599572	0.0637107	-0.00375355	0.618996	0.439819	0.976638	-0.04575	FALSE	FALSE	FALSE	FALSE	FALSE	239	6	0	0	-0.107	0.243	-0.094	-0.047	0.098	0.123	-0.039	0.034	0.243	-0.225	-0.11	-0.204	-0.193	-0.247	-0.15	-0.041	-0.07	-0.015	-0.06	-0.187	-0.038	-0.133	-0.436
PS417_03230	transcriptional regulator, TetR family	NA	737763	738422	-	660	COG1309	DNA-binding transcriptional regulator, AcrR family	Transcription	2	-0.230808	-0.0611817	-0.169626	0.0120825	0.373232	0.0741264	-3.53422	FALSE	FALSE	FALSE	FALSE	FALSE	239	6	0	0	-0.093	-0.096	-0.216	-0.257	0.116	0.073	-0.197	-0.003	0.125	-0.062	0.003	0.091	0.157	0.049	0.074	0.036	-0.004	-0.085	-0.043	-0.003	0.003	-0.044	0.259
PS417_03235	xanthine permease XanP	NA	738510	739904	-	1395	COG2233	Xanthine/uracil permease	Nucleotide transport and metabolism	18	-0.0149751	-0.00697324	-0.00800186	0.787188	0.86808	0.890991	-0.79157	FALSE	FALSE	FALSE	FALSE	FALSE	239	6	0	0	0.007	-0.017	0.035	-0.056	-0.015	0.044	-0.047	-0.09	-0.011	0.05	0.046	0.044	0.078	0.063	0.035	-0.04	0.009	-0.009	0.094	-0.005	-0.139	0.092	-0.081
PS417_03240	transcriptional regulator, LysR family	NA	739993	740913	-	921	COG0583	DNA-binding transcriptional regulator, LysR family	Transcription	2	-0.0396924	-0.0656887	0.0259962	0.78842	0.507893	0.866984	-1.04795	FALSE	FALSE	FALSE	FALSE	FALSE	239	6	0	0	-0.049	-0.053	0.135	-0.113	-0.026	-0.122	-0.146	-0.153	0.045	0.079	-0.002	0.284	0.047	0.125	0.293	0.176	0.1	0.056	0.154	0.19	0.205	0.091	0.418
PS417_03245	beta-alanine--pyruvate transaminase	NA	741039	742388	+	1350	COG0161	Adenosylmethionine-8-amino-7-oxononanoate aminotransferase	Coenzyme transport and metabolism	10	0.00874367	-0.199366	0.208109	0.941932	0.00669793	0.119871	-1.00206	FALSE	FALSE	FALSE	FALSE	FALSE	240	2	0	0	0.002	0.132	-0.076	0.224	-0.054	0.058	0.062	0.173	0.131	-0.041	-0.12	-0.126	-0.042	0.126	-0.113	-0.112	-0.068	-0.011	0.061	-0.049	0.036	-0.069	-0.27
PS417_03250	methylmalonate-semialdehyde dehydrogenase [acylating]	mmsA-1	742428	743924	+	1497	COG1012	Acyl-CoA reductase or other NAD-dependent aldehyde dehydrogenase	Energy production and conversion	12	0.00667726	-0.0352636	0.0419409	0.89024	0.260118	0.400085	0.527787	FALSE	FALSE	FALSE	FALSE	FALSE	240	2	0	0	0.04	0.117	0.003	0.14	0.155	-0.038	0.116	0.092	-0.073	-0.004	-0.056	-0.073	-0.049	0.037	-0.017	-0.086	-0.086	-0.073	-0.017	0.041	-0.128	-0.034	0.017
PS417_03260	(rRNA 5S)	5S	747482	747597	+	116	NA	No COG Annotation	No COG Annotation	25	-0.870658	-0.760208	-0.11045	0.0103006	0.0098942	0.713659	-1.25361	TRUE	TRUE	FALSE	FALSE	FALSE	241	5	0	0	-0.174	0.986	-0.455	-0.098	-1.661	0.594	-0.933	0.689	2.973	-0.468	-0.113	-0.15	0.026	0.611	-0.068	0.372	0.212	-0.696	-0.765	0.195	-0.22	0.385	0.433
PS417_03265	paraquat-inducible protein A	NA	747756	748415	+	660	NA	No COG Annotation	No COG Annotation	25	0.059299	0.0133365	0.0459624	0.668994	0.884789	0.752849	0.39635	FALSE	FALSE	FALSE	FALSE	FALSE	241	5	0	0	-0.094	-0.037	0.009	0.044	-0.089	-0.458	-0.058	0.066	2.557	-0.048	-0.127	0.05	0.127	-0.228	0.089	-0.049	0.083	0.216	0.267	-0.127	-0.265	0.063	0.073
PS417_03270	paraquat-inducible protein A	NA	748402	749025	+	624	NA	No COG Annotation	No COG Annotation	25	-0.211389	-0.116844	-0.0945448	0.031747	0.143997	0.314457	-2.34145	FALSE	FALSE	FALSE	FALSE	FALSE	241	5	0	0	-0.327	-0.102	-0.097	0.064	-0.155	-0.611	0.001	-0.206	2.164	-0.086	-0.078	-0.074	-0.264	-0.028	-0.184	0.043	-0.041	-0.32	0.059	-0.024	0.002	-0.006	-0.099
PS417_03275	Paraquat-inducible protein B	NA	749018	751321	+	2304	COG3008	Paraquat-inducible protein B	Function unknown	4	-0.0181638	0.00955007	-0.0277139	0.801598	0.76158	0.705998	-0.354548	FALSE	FALSE	FALSE	FALSE	FALSE	241	5	0	0	-0.035	-0.125	0.011	0.267	-0.205	-0.636	0.056	0.158	2.627	-0.015	0.003	0.084	0.022	-0.07	-0.016	-0.008	-0.01	0.064	0.152	0.003	0.021	-0.041	-0.072
PS417_03280	chromosome partitioning protein ParA	NA	751383	754223	-	2841	NA	No COG Annotation	No COG Annotation	25	-0.00727165	-0.00536596	-0.0019057	0.89961	0.904141	0.977101	-0.398079	FALSE	FALSE	FALSE	FALSE	FALSE	242	3	0	0	0.123	-0.076	-0.197	-0.298	0.06	-0.074	0.055	0.071	-0.278	-0.164	0.111	-0.06	-0.006	-0.025	-0.1	0.03	-0.002	0.085	0.04	0.041	0.013	0.018	-0.064
PS417_03285	chromosome partitioning protein	NA	754220	754927	-	708	NA	No COG Annotation	No COG Annotation	25	-0.0957323	-0.00838333	-0.087349	0.341563	0.901104	0.423513	-1.45555	FALSE	FALSE	FALSE	FALSE	FALSE	242	3	0	0	-0.039	-0.064	-0.477	0.005	-0.066	0.011	-0.059	0.09	-0.434	0.061	0.05	-0.097	-0.082	-0.179	-0.095	0.04	0.068	0.006	-0.085	-0.003	-0.095	0.026	-0.146
PS417_03290	hypothetical protein	NA	754917	756194	-	1278	NA	No COG Annotation	No COG Annotation	25	-0.141038	-0.0422138	-0.0988243	0.217627	0.626513	0.404827	-1.88937	FALSE	FALSE	FALSE	FALSE	FALSE	242	3	0	0	0.015	0.163	-0.256	-0.2	0.21	-0.067	0.198	0.01	-0.298	-0.027	0.072	0.025	-0.058	0.019	-0.025	0.041	0.143	0.071	-0.189	0.126	-0.015	0.014	-0.124
PS417_03300	[SSU ribosomal protein S18P]-alanine acetyltransferase	NA	757121	757573	+	453	COG0456	Ribosomal protein S18 acetylase RimI and related acetyltransferases	Translation, ribosomal structure and biogenesis	14	-0.204407	0.0624113	-0.266818	0.348051	0.647116	0.233984	-1.17932	FALSE	FALSE	FALSE	FALSE	FALSE	243	2	0	0	-0.509	-0.391	0.227	-0.017	0.143	0.292	0.153	0.161	0.75	-0.509	0.129	-0.38	-0.328	-0.454	-0.554	-0.218	-0.231	-0.167	0.064	-0.477	-0.68	-0.293	0.18
PS417_03310	carbonic anhydrase	cynT1	758238	758882	+	645	COG0288	Carbonic anhydrase	Inorganic ion transport and metabolism	3	-5.43009	-7.43236	2.00227	6.19968e-20	2.75914e-19	1.96284e-10	-13.3238	TRUE	TRUE	TRUE	FALSE	TRUE	245	1	0	1	-0.04	0.052	-0.102	-0.122	-0.15	-0.335	0.049	-0.139	-0.269	-1.918	-0.179	-1.987	0.178	-0.113	-0.977	-0.298	-0.151	-1.752	-2.379	-0.366	-0.365	-0.681	-0.153
PS417_03315	SET domain-containing protein	NA	758879	759406	-	528	NA	No COG Annotation	No COG Annotation	25	0.129439	0.0125019	0.116938	0.385228	0.918502	0.428579	1.53631	FALSE	FALSE	FALSE	FALSE	FALSE	246	3	0	0	0.179	-0.035	-0.142	-0.216	-0.043	0.065	-0.173	-0.158	-0.011	0.167	0.103	0.208	0.207	-0.03	-0.031	0.167	0.222	-0.001	0.369	0.192	0.184	0.114	0.12
PS417_03320	hypothetical protein	NA	759550	760719	-	1170	NA	No COG Annotation	No COG Annotation	25	0.0941731	0.0442451	0.049928	0.385959	0.362502	0.635056	0.579799	FALSE	FALSE	FALSE	FALSE	FALSE	246	3	0	0	0.076	0.099	0.215	-0.001	0.001	0.116	0.094	0.067	0.005	0.052	-0.061	0.071	0.144	-0.049	-0.081	-0.044	-0.032	-0.105	-0.07	-0.104	0.009	0.117	-0.138
PS417_03325	acid phosphatase	NA	760842	762542	-	1701	COG3511	Phospholipase C	Cell wall/membrane/envelope biogenesis	11	-0.162838	-0.0227384	-0.140099	0.107019	0.779603	0.129242	-2.31667	FALSE	FALSE	FALSE	FALSE	FALSE	246	3	0	0	-0.088	0.194	-0.005	0.13	-0.027	0.188	0.219	-0.041	0.166	0.091	0.019	0.068	0.013	0.04	-0.031	0.262	0.078	0.04	-0.511	-0.014	-0.062	-0.084	0.251
PS417_03330	short-chain fatty acids transporter	NA	762804	764222	-	1419	COG2031	Short chain fatty acids transporter	Lipid transport and metabolism	7	-0.0633941	0.0500525	-0.113447	0.483101	0.349116	0.187781	-1.52996	FALSE	FALSE	FALSE	FALSE	FALSE	247	1	0	0	0.142	-0.237	-0.068	-0.022	0.092	-0.001	0.071	0.031	0.044	0.166	-0.097	-0.027	0.044	-0.076	-0.03	0.027	-0.001	0.008	0.606	-0.063	-0.101	-0.097	-0.172
PS417_03335	Predicted arabinose efflux permease, MFS family	NA	764408	765697	+	1290	COG2814	Predicted arabinose efflux permease, MFS family	Carbohydrate transport and metabolism	5	0.0412405	0.06754	-0.0262995	0.606104	0.314477	0.75955	-0.0166341	FALSE	FALSE	FALSE	FALSE	FALSE	248	1	0	0	-0.124	-0.288	0.173	-0.136	-0.133	-0.05	-0.107	0.157	0.129	0.086	0.064	0.008	-0.022	0.037	-0.118	-0.015	-0.126	0.108	0.106	0.062	0.12	-0.168	-0.047
PS417_03340	gluconate:H+ symporter, GntP family	NA	765701	767071	-	1371	COG2610	H+/gluconate symporter or related permease	Carbohydrate transport and metabolism	5	-0.115485	0.0282425	-0.143728	0.66528	0.85577	0.597683	-0.774197	FALSE	FALSE	FALSE	FALSE	FALSE	249	1	0	0	-0.068	-0.307	-0.265	-0.467	-0.206	-0.112	-0.293	-0.165	0.025	0.239	-0.019	-0.237	-0.254	0.1	-0.279	-0.011	0.002	0.14	0.189	0.381	-0.022	-0.109	-0.081
PS417_03345	outer membrane protein, cobalt-zinc-cadmium efflux system	NA	767314	768534	+	1221	COG1538	Outer membrane protein TolC	Cell wall/membrane/envelope biogenesis	11	0.000491781	-0.131186	0.131677	0.997508	0.234753	0.389498	-0.962898	FALSE	FALSE	FALSE	FALSE	FALSE	250	3	0	0	-0.059	-0.08	-0.194	0.319	-0.135	0.2	0.166	0.172	0.326	0.155	0.043	0.036	0.204	0.071	0.226	0.229	0.367	-0.169	0.044	0.119	0.204	0.241	0.192
PS417_03350	membrane fusion protein, cobalt-zinc-cadmium efflux system	NA	768553	769659	+	1107	COG0845	Multidrug efflux pump subunit AcrA (membrane-fusion protein)	Cell wall/membrane/envelope biogenesis	11	-0.0265345	0.0424668	-0.0690013	0.840892	0.765413	0.653905	-0.453004	FALSE	FALSE	FALSE	FALSE	FALSE	250	3	0	0	0.019	-0.617	-0.082	0.206	-0.05	-0.043	0.141	-0.424	-0.447	-0.177	-0.303	-0.155	-0.051	-0.013	0.058	0.051	0.035	-0.101	-0.096	-0.094	0.278	-0.324	-0.299
PS417_03355	cobalt-zinc-cadmium resistance protein CzcA	czcA	769678	772815	+	3138	COG3696	Cu/Ag efflux pump CusA	Inorganic ion transport and metabolism	3	0.104048	0.0595814	0.0444669	0.398446	0.362133	0.715441	1.2389	FALSE	FALSE	FALSE	FALSE	FALSE	250	3	0	0	-0.046	-0.017	-0.163	0.143	-0.107	0.071	0.07	-0.029	0.068	-0.23	0.102	0.017	-0.16	0.09	0.032	0.116	0.226	-0.021	0.045	0.089	0.156	0.07	0.011
PS417_03360	two-component system, OmpR family, heavy metal sensor histidine kinase CusS	NA	772739	774175	-	1437	COG0642	Signal transduction histidine kinase	Signal transduction mechanisms	9	0.177522	0.0331532	0.144369	0.221084	0.730444	0.345805	1.08638	FALSE	FALSE	FALSE	FALSE	FALSE	251	2	0	0	0.216	0.035	-0.022	0.035	0.048	0.26	0.087	0.136	-0.134	-0.01	0.068	-0.027	-0.287	0.026	-0.095	0.113	0.052	0.019	0.028	-0.121	-0.137	-0.135	-0.125
PS417_03365	two-component system, OmpR family, copper resistance phosphate regulon response regulator CusR	czcR	774172	774846	-	675	COG0745	DNA-binding response regulator, OmpR family, contains REC and winged-helix (wHTH) domain	Transcription	2	0.0220675	0.154034	-0.131966	0.878261	0.103311	0.393736	0.0477965	FALSE	FALSE	FALSE	FALSE	FALSE	251	2	0	0	0.171	-0.532	0.197	0.481	-0.247	-0.055	-0.036	0.098	-0.02	0.155	0.208	0.156	0.073	0.295	-0.049	0.124	0.415	0.128	0.168	0.184	0.513	0.135	0.006
PS417_03370	outer membrane porin, OprD family	NA	775191	776510	-	1320	NA	No COG Annotation	No COG Annotation	25	0.00345995	0.0346166	-0.0311567	0.972968	0.47733	0.765621	-0.207527	FALSE	FALSE	FALSE	FALSE	FALSE	252	1	0	0	0.043	-0.032	-0.063	-0.067	0.128	-0.175	0.088	-0.016	0.085	-0.01	-0.096	-0.131	-0.009	-0.099	-0.082	-0.006	-0.03	-0.22	0.036	-0.088	-0.011	-0.051	-0.184
PS417_03375	Protein of unknown function (DUF2790)	NA	776736	777068	+	333	NA	No COG Annotation	No COG Annotation	25	-0.0833645	-0.0692646	-0.0140999	0.429583	0.461362	0.910605	-1.90035	FALSE	FALSE	FALSE	FALSE	FALSE	253	3	0	0	0.087	0.047	-0.086	-0.052	0.048	0.148	0.018	0.009	-0.067	-0.076	0.165	0.034	-0.011	-0.077	-0.017	0.075	-0.06	-0.068	-0.02	-0.211	0.057	-0.198	0.059
PS417_03380	Methyl-accepting chemotaxis protein (MCP) signalling domain-containing protein	NA	777107	777544	+	438	NA	No COG Annotation	No COG Annotation	25	-0.350067	-0.396741	0.0466746	0.388515	0.154363	0.912166	0.137272	FALSE	FALSE	FALSE	FALSE	FALSE	253	3	0	0	-0.411	-0.649	-0.337	-0.203	-0.274	0.111	0.226	0.428	0.55	0.493	0.145	0.255	-0.333	-0.423	0.071	-0.188	0.09	0.18	0.669	0.503	-0.071	0.132	-0.176
PS417_03385	NADH-FMN oxidoreductase RutF, flavin reductase (DIM6/NTAB) family	NA	777576	778163	+	588	COG1853	NADH-FMN oxidoreductase RutF, flavin reductase (DIM6/NTAB) family	Energy production and conversion	12	-0.364423	-0.234775	-0.129648	0.152369	0.428181	0.690738	-0.730404	FALSE	FALSE	FALSE	FALSE	FALSE	253	3	0	0	0.027	-0.246	-0.136	-0.402	-0.321	0.184	0.024	-0.35	-0.938	-0.105	-0.069	0.033	-0.025	-0.093	-0.213	-0.297	0	-0.022	-0.153	-0.61	-0.575	-0.087	0.124
PS417_03390	AraC-type DNA-binding protein	NA	778338	779159	-	822	COG2207	AraC-type DNA-binding domain and AraC-containing proteins	Transcription	2	-0.0511096	0.0790596	-0.130169	0.512567	0.261147	0.136317	-0.675496	FALSE	FALSE	FALSE	FALSE	FALSE	254	1	0	0	0.13	0.142	0.025	0.048	-0.137	-0.261	0.025	0.079	0.127	0.005	0.03	0.11	-0.145	-0.006	-0.116	-0.154	-0.067	-0.049	0.021	-0.089	-0.037	-0.015	-0.074
PS417_03395	Threonine/homoserine/homoserine lactone efflux protein	NA	779301	779939	+	639	COG1280	Threonine/homoserine/homoserine lactone efflux protein	Amino acid transport and metabolism	1	-0.0158825	0.0375087	-0.0533913	0.875167	0.616862	0.597897	0.132381	FALSE	FALSE	FALSE	FALSE	FALSE	255	2	0	0	0.253	0.138	0.425	0.056	0.047	0.121	0.275	-0.107	0.328	-0.031	0.035	0.084	-0.153	0.02	-0.114	0.05	0.058	0.253	-0.133	-0.057	-0.104	-0.068	0.031
PS417_03400	D-alanine-D-alanine ligase	ddlA	779984	781078	+	1095	COG1181	D-alanine-D-alanine ligase and related ATP-grasp enzymes	Cell wall/membrane/envelope biogenesis	11	-0.00479276	0.0654384	-0.0702311	0.973858	0.543546	0.635037	0.239773	FALSE	FALSE	FALSE	FALSE	FALSE	255	2	0	0	0.117	0.356	0.37	-0.006	0.057	-0.101	-0.223	0.034	-0.286	-0.133	0.027	-0.188	0.047	-0.212	-0.111	-0.025	-0.118	-0.036	0.077	-0.148	-0.054	0.061	0.121
PS417_03405	conserved hypothetical protein	NA	781068	781793	-	726	COG1496	Copper oxidase (laccase) domain	Inorganic ion transport and metabolism	3	0.102561	0.070455	0.0321058	0.149497	0.308099	0.657119	0.7713	FALSE	FALSE	FALSE	FALSE	FALSE	256	3	0	0	0.04	0.061	-0.097	-0.073	0.096	-0.129	-0.025	-0.122	0.151	0.116	-0.086	-0.014	0.006	-0.035	-0.108	-0.112	-0.119	-0.248	-0.336	-0.135	-0.219	-0.052	-0.12
PS417_03410	gamma-glutamyltranspeptidase / glutathione hydrolase	NA	781819	783630	-	1812	COG0405	Gamma-glutamyltranspeptidase	Amino acid transport and metabolism	1	0.0358102	0.00764575	0.0281645	0.719282	0.934536	0.76848	-0.0645528	FALSE	FALSE	FALSE	FALSE	FALSE	256	3	0	0	0.16	-0.211	0.085	0.096	0.044	-0.164	-0.181	-0.179	-0.016	-0.212	-0.112	-0.164	-0.104	-0.182	-0.327	0.03	0.045	-0.411	0.196	0.037	0.072	-0.178	-0.001
PS417_03415	phenazine biosynthesis protein PhzF family	NA	783685	784464	-	780	COG0384	Predicted epimerase YddE/YHI9, PhzF superfamily	General function prediction only	6	-0.0847109	0.0620033	-0.146714	0.567885	0.552806	0.291184	-1.5372	FALSE	FALSE	FALSE	FALSE	FALSE	256	3	0	0	-0.197	-0.136	0.078	-0.156	-0.338	-0.196	0.048	-0.208	-0.074	0.014	0.23	0.073	-0.153	0.262	0.137	0.151	0.239	0.1	0.071	0.036	0.18	0.258	0.164
PS417_03420	Pathogenicity factor	NA	784645	788943	+	4299	NA	No COG Annotation	No COG Annotation	25	0.0223754	0.0256	-0.00322461	0.647941	0.455298	0.94588	0.286012	FALSE	FALSE	FALSE	FALSE	FALSE	257	1	0	0	0.138	0.131	-0.001	0.034	-0.002	-0.123	-0.055	-0.075	-0.022	0.046	0.027	-0.034	-0.037	-0.031	0.042	0.05	0.029	0.074	0.046	-0.042	-0.001	-0.063	0.158
PS417_03430	Ubiquinone/menaquinone biosynthesis C-methylase UbiE	NA	789520	790326	-	807	COG2226	Ubiquinone/menaquinone biosynthesis C-methylase UbiE	Coenzyme transport and metabolism	10	-0.480055	-0.195393	-0.284663	0.0270203	0.0603778	0.162	-2.44828	FALSE	FALSE	FALSE	FALSE	FALSE	258	2	0	0	0.114	-0.092	-0.185	-0.347	-0.194	-0.325	-0.023	0.072	0.359	-0.092	-0.199	-0.194	-0.125	-0.059	-0.019	-0.25	-0.027	0.032	0.215	-0.164	-0.457	-0.314	-0.331
PS417_03435	pulcherriminic acid synthase	NA	790323	792323	-	2001	COG2124	Cytochrome P450	Secondary metabolites biosynthesis, transport and catabolism	19	0.0435237	0.0775172	-0.0339935	0.723917	0.302417	0.764455	-0.586152	FALSE	FALSE	FALSE	FALSE	FALSE	258	2	0	0	0.091	0.06	-0.234	0.055	-0.025	0.005	-0.014	0.186	0.212	-0.166	-0.108	-0.028	-0.016	-0.224	-0.068	-0.2	-0.053	-0.284	-0.279	-0.264	-0.232	-0.155	-0.092
PS417_03450	RNA polymerase sigma factor, sigma-70 family	rspL	793158	793709	-	552	COG1595	DNA-directed RNA polymerase specialized sigma subunit, sigma24 family	Transcription	2	0.0454724	0.0991852	-0.0537128	0.724907	0.156089	0.669395	-0.109918	FALSE	FALSE	FALSE	FALSE	FALSE	259	2	0	0	0.271	-0.072	0.278	0.464	-0.172	0.057	0.075	0.352	0.123	0.12	0.226	0.011	-0.012	0.058	0.145	0.065	0.121	-0.008	0.007	-0.218	0.12	0.012	-0.019
PS417_03455	type III secretion protein W	NA	793973	795037	+	1065	NA	No COG Annotation	No COG Annotation	25	0.316704	0.376047	-0.0593431	0.355645	0.0871894	0.857911	1.86814	FALSE	FALSE	FALSE	FALSE	FALSE	260	11	1	0	-0.125	0.179	0.105	-0.078	0.081	-0.128	0.658	0.197	0.134	0.672	0.393	1.29	0.368	0.819	-0.059	0.781	0.729	0.669	0.733	0.7	0.081	0.551	1.278
PS417_03460	type III secretion protein V	NA	795034	797127	+	2094	COG4789	Type III secretory pathway, component EscV	Intracellular trafficking, secretion, and vesicular transport	16	-0.122198	0.142225	-0.264423	0.41045	0.147545	0.0708663	-0.795799	FALSE	FALSE	FALSE	FALSE	FALSE	260	11	1	0	0.283	0.065	0.205	0.433	0.216	0.219	0.151	0.413	0.063	0.219	-0.027	-0.044	-0.176	0.304	-0.015	0.238	-0.212	-0.034	-0.031	0.189	-0.478	-0.221	0.063
PS417_03465	type III secretion protein D	NA	797162	798061	+	900	NA	No COG Annotation	No COG Annotation	25	-0.490737	-0.0973838	-0.393353	0.152897	0.696803	0.232984	-0.882865	FALSE	FALSE	FALSE	FALSE	FALSE	260	11	1	0	-0.204	0.246	0.137	0.446	0.243	0.767	0.14	-0.275	0.455	-0.143	-0.393	-0.53	-0.134	-0.145	0.253	-0.147	-0.403	-0.715	-0.176	-0.213	0.01	-0.475	-0.615
PS417_03470	ATP synthase in type III secretion protein N	NA	798058	799416	+	1359	COG1157	Flagellar biosynthesis/type III secretory pathway ATPase	Cell motility	8	0.308853	-0.0592772	0.368131	0.122365	0.730977	0.0711837	1.20149	FALSE	FALSE	FALSE	FALSE	FALSE	260	11	1	0	-0.071	0.211	0.099	0.122	-0.02	0.278	0.081	0.091	0.016	-0.17	-0.128	-0.232	0.087	-0.218	0.251	0.086	-0.255	0.011	-0.066	-0.068	0.061	-0.008	-0.103
PS417_03475	Type III secretion protein YscO	NA	799403	799831	+	429	NA	No COG Annotation	No COG Annotation	25	-0.141823	-0.131561	-0.0102623	0.571312	0.388676	0.967524	-0.782574	FALSE	FALSE	FALSE	FALSE	FALSE	260	11	1	0	0.446	-0.151	0.861	0.193	0.085	0.29	0.474	0.257	-0.326	0.104	0.203	0.129	-0.174	0.157	0.266	-0.11	-0.142	-0.032	0.189	0.452	-0.127	0.417	0.238
PS417_03480	type III secretion protein	NA	799828	800286	+	459	NA	No COG Annotation	No COG Annotation	25	-0.479864	0.0489107	-0.528774	0.362772	0.920526	0.376238	-0.0879808	FALSE	FALSE	FALSE	FALSE	FALSE	260	11	1	0	NA	NA	NA	NA	NA	NA	NA	NA	NA	NA	NA	NA	NA	NA	NA	NA	NA	NA	NA	NA	NA	NA	NA
PS417_03485	type III secretion protein Q	NA	800283	801296	+	1014	COG1886	Flagellar motor switch/type III secretory pathway protein FliN	Cell motility	8	0.127826	0.212617	-0.084791	0.516267	0.0437407	0.657834	0.509382	FALSE	FALSE	FALSE	FALSE	FALSE	260	11	1	0	0.157	0.18	-0.117	-0.172	0.14	0.171	0.261	0.062	-0.061	0.05	0.212	-0.066	0.152	0.375	0.301	-0.033	0.147	0.072	0.202	0.512	-0.008	0.252	0.189
PS417_03490	type III secretion protein R	NA	801293	801946	+	654	COG4790	Type III secretory pathway, component EscR	Intracellular trafficking, secretion, and vesicular transport	16	-0.114665	0.13498	-0.249645	0.315288	0.192181	0.024759	-1.04388	FALSE	FALSE	FALSE	FALSE	FALSE	260	11	1	0	-0.134	-0.179	-0.16	-0.287	0.035	-0.028	0.059	0.136	0.011	-0.077	0.248	0.07	-0.164	-0.141	-0.099	-0.315	-0.077	-0.307	-0.375	0.154	-0.211	0.117	-0.008
PS417_03495	type III secretion protein S	rscS	801954	802217	+	264	COG4794	Type III secretory pathway, component EscS	Intracellular trafficking, secretion, and vesicular transport	16	-0.33187	0.360425	-0.692295	0.0569785	0.0281507	0.000949817	-1.55737	FALSE	FALSE	TRUE	TRUE	FALSE	260	11	1	0	-0.096	-0.006	0.125	0.238	-0.133	-0.035	0.486	0.175	-0.208	-0.213	0.075	0.136	-0.27	0.299	-0.066	0.307	0.144	0.001	-0.178	0.329	0.231	0.063	-0.566
PS417_03500	type III secretion protein T	NA	802228	803016	+	789	COG4791	Type III secretory pathway, component EscT	Intracellular trafficking, secretion, and vesicular transport	16	-0.0657138	0.122983	-0.188696	0.568277	0.18913	0.11191	-1.18341	FALSE	FALSE	FALSE	FALSE	FALSE	260	11	1	0	0.032	-0.187	-0.015	-0.124	-0.113	0.09	0.008	-0.034	0.147	0.127	0.002	0.05	0.127	0.061	0.207	-0.067	-0.149	0.136	-0.201	-0.323	-0.154	0.099	-0.051
PS417_03505	type III secretion protein U	rscU	803013	804110	+	1098	COG1377	Flagellar biosynthesis protein FlhB	Cell motility	8	-0.00183446	0.00547336	-0.00730783	0.981155	0.904103	0.925743	-0.317408	FALSE	FALSE	FALSE	FALSE	FALSE	260	11	1	0	0.058	-0.112	-0.077	0.194	0.076	0.09	0.259	0.103	-0.03	0.053	-0.034	0.054	0.029	-0.051	0.077	-0.084	-0.051	0.093	-0.262	-0.021	0.071	-0.099	-0.017
PS417_03510	type III secretion system negative regulatory protein RspV	NA	804111	804449	-	339	NA	No COG Annotation	No COG Annotation	25	-0.270596	-0.0655551	-0.205041	0.118214	0.601919	0.243728	-1.53412	FALSE	FALSE	FALSE	FALSE	FALSE	261	9	0	0	0.07	0.145	0.323	0.308	0.007	0.153	0.042	-0.482	-0.061	0.176	-0.024	0.572	0.478	0.225	0.07	0.122	0.12	0.058	0.048	0.468	-0.008	0.207	0.151
PS417_03515	type III secretion protein	NA	804461	804664	-	204	NA	No COG Annotation	No COG Annotation	25	0.133722	0.0830602	0.0506616	0.535128	0.514242	0.814657	1.29084	FALSE	FALSE	FALSE	FALSE	FALSE	261	9	0	0	-0.338	-0.234	-0.179	-0.315	-0.217	0.169	-0.06	0.046	-0.13	0.174	-0.128	-0.084	0.012	-0.151	0.085	-0.112	0.05	0.189	-0.214	0.146	-0.313	-0.328	-0.089
PS417_03520	type III secretion protein C	rscC	804661	806802	-	2142	COG1450	Type II secretory pathway component GspD/PulD (secretin)	Intracellular trafficking, secretion, and vesicular transport	16	0.0703163	0.0753368	-0.00502053	0.23416	0.152459	0.936869	1.071	FALSE	FALSE	FALSE	FALSE	FALSE	261	9	0	0	-0.031	-0.05	-0.106	-0.239	0.052	0.032	-0.003	-0.03	0.146	-0.101	0.058	0.04	-0.01	0.059	0.009	0.019	-0.024	-0.037	-0.014	0.101	-0.186	-0.123	-0.044
PS417_03525	Tir chaperone protein (CesT) family protein	NA	806817	807209	-	393	NA	No COG Annotation	No COG Annotation	25	-0.454654	-0.270569	-0.184085	0.11481	0.100368	0.514002	-1.2444	FALSE	FALSE	FALSE	FALSE	FALSE	261	9	0	0	-1.188	0.118	-0.199	-1.058	-0.558	0.188	-0.1	0.337	0.633	0.43	0.326	0.79	0.691	0.691	0.491	0.548	0.35	0.355	-0.195	0.566	0.455	0.61	-0.253
PS417_03530	hypothetical protein	NA	807211	807429	-	219	NA	No COG Annotation	No COG Annotation	25	-0.325003	0.0431047	-0.368108	0.0687495	0.690416	0.0556072	-3.07453	FALSE	FALSE	FALSE	FALSE	FALSE	261	9	0	0	0.138	-0.23	-0.136	0.121	-0.215	0.186	0.018	-0.033	0.137	0.069	-0.234	-0.139	-0.08	-0.11	0.11	0.04	-0.206	0.008	-0.134	0.191	-0.201	-0.018	0.042
PS417_03535	type III secretion protein L	NA	807504	808115	-	612	COG1317	Flagellar biosynthesis/type III secretory pathway protein FliH	Cell motility	8	-0.198349	0.0777093	-0.276058	0.0833636	0.203076	0.0200366	-2.40643	FALSE	FALSE	FALSE	FALSE	FALSE	261	9	0	0	0.001	0.074	-0.092	-0.082	-0.11	-0.18	-0.122	0.032	0.103	-0.211	0.042	-0.152	-0.093	-0.234	-0.14	-0.043	0.105	-0.096	0.064	-0.137	-0.069	-0.079	0.526
PS417_03540	type III secretion protein	NA	808118	808675	-	558	NA	No COG Annotation	No COG Annotation	25	0.126581	0.0770744	0.0495064	0.284397	0.165458	0.680305	0.42214	FALSE	FALSE	FALSE	FALSE	FALSE	261	9	0	0	-0.009	-0.016	0.169	-0.068	0.079	-0.013	-0.026	0.043	-0.305	-0.104	-0.043	-0.102	-0.028	-0.012	0.153	-0.061	-0.027	-0.122	-0.13	-0.008	0.076	0.094	-0.02
PS417_03545	type III secretion protein J	NA	808668	809489	-	822	COG4669	Type III secretory pathway, lipoprotein EscJ	Intracellular trafficking, secretion, and vesicular transport	16	-0.0338617	-0.0555815	0.0217199	0.564932	0.422905	0.777143	-0.7226	FALSE	FALSE	FALSE	FALSE	FALSE	261	9	0	0	0.035	0.077	0.144	0.085	0.057	-0.021	-0.018	-0.071	-0.076	0.107	0.085	0.123	0.065	-0.045	0.123	-0.039	0.131	-0.041	0.038	0.115	-0.067	0.082	-0.047
PS417_03550	Type III secretion basal body protein I, YscI, HrpB, PscI	NA	809496	809858	-	363	NA	No COG Annotation	No COG Annotation	25	-0.00239117	-0.142933	0.140542	0.991812	0.539648	0.596288	0.247265	FALSE	FALSE	FALSE	FALSE	FALSE	261	9	0	0	-0.447	0.276	-0.054	0.082	-0.117	-0.218	0.507	-0.446	-0.086	-0.38	-0.456	-0.215	0.025	-0.29	-0.27	-0.536	-0.603	-0.473	0.239	-0.04	-0.17	-0.084	-0.131
PS417_03555	regulatory protein, Fis family	NA	810332	811258	-	927	NA	No COG Annotation	No COG Annotation	25	-0.0725356	0.0746818	-0.147217	0.41292	0.287821	0.0921192	-1.1338	FALSE	FALSE	FALSE	FALSE	FALSE	262	1	0	0	0.107	-0.032	0.036	-0.024	0.065	-0.103	0.101	0.026	0.072	0.083	-0.024	0.015	0.015	-0.05	-0.113	-0.028	0.039	0.177	0.096	0.135	0.108	-0.019	0.045
PS417_03560	hypothetical protein	ychF	811651	812751	-	1101	COG0012	Ribosome-binding ATPase YchF, GTP1/OBG family	Translation, ribosomal structure and biogenesis	14	-0.223889	-0.861981	0.638092	0.587208	0.0385646	0.13009	-0.206252	FALSE	FALSE	FALSE	FALSE	FALSE	263	8	0	0	0.512	0.762	-0.24	-1.027	-0.534	0.746	-0.907	-0.067	1.891	-0.537	-0.636	-1.009	-0.822	0.191	0.136	0.092	0.002	-0.399	-1.02	0.228	0.313	2.053	0.814
PS417_03625	lipid A 3-O-deacylase	NA	823587	824105	+	519	NA	No COG Annotation	No COG Annotation	25	0.246524	0.155244	0.0912799	0.0119326	0.0250869	0.367098	2.74588	FALSE	FALSE	FALSE	FALSE	FALSE	264	6	0	0	0.205	0.138	0.206	-0.212	-0.01	-0.636	-0.056	-0.193	0.066	0.084	0.134	0.05	0.018	0.078	-0.061	0	0.137	0.231	0.173	0.051	-0.09	0.097	-0.179
PS417_03630	Putative zinc- or iron-chelating domain-containing protein	NA	824242	824463	-	222	NA	No COG Annotation	No COG Annotation	25	0.224375	0.0231117	0.201264	0.375239	0.87779	0.406293	0.862581	FALSE	FALSE	FALSE	FALSE	FALSE	265	12	0	3	-0.111	0.026	0.044	-0.125	-0.19	-0.465	-0.087	-0.024	0.005	0.249	-0.068	0.124	0.271	0.493	0.315	0.183	0.195	0.299	0.326	0.095	-0.041	0.271	0.195
PS417_03635	Protein of unknown function (DUF2878)	NA	824601	825080	-	480	NA	No COG Annotation	No COG Annotation	25	-0.270292	-0.345076	0.0747843	0.557616	0.42828	0.877257	0.00514767	FALSE	FALSE	FALSE	FALSE	FALSE	265	12	0	3	NA	NA	NA	NA	NA	NA	NA	NA	NA	NA	NA	NA	NA	NA	NA	NA	NA	NA	NA	NA	NA	NA	NA
PS417_03640	cyclopropane-fatty-acyl-phospholipid synthase	NA	825073	826344	-	1272	COG2230	Cyclopropane fatty-acyl-phospholipid synthase and related methyltransferases	Lipid transport and metabolism	7	-0.305442	-0.518241	0.212799	0.000304783	3.36119e-06	0.0321431	-5.3587	FALSE	TRUE	FALSE	FALSE	FALSE	265	12	0	3	0.021	-0.126	-0.133	0.092	-0.021	0.096	-0.052	-0.137	-0.152	-0.124	0.153	-0.078	0.092	0.179	-0.082	-0.03	0.066	0.079	0.02	-0.087	0.003	0.058	-0.097
PS417_03645	hypothetical protein	NA	826331	827140	-	810	COG3496	Uncharacterized conserved protein, DUF1365 family	Function unknown	4	-0.157825	-0.579037	0.421213	0.17386	2.23602e-07	0.0014771	-3.13508	FALSE	TRUE	FALSE	FALSE	FALSE	265	12	0	3	-0.056	-0.066	0.063	0.001	-0.086	-0.24	-0.053	-0.201	0.035	0.017	-0.061	0.196	0.056	0.154	0.076	0.068	-0.137	-0.05	-0.112	-0.004	-0.2	0.011	-0.185
PS417_03650	Predicted NAD/FAD-binding protein	NA	827137	828384	-	1248	COG2907	Predicted NAD/FAD-binding protein	General function prediction only	6	-0.0749792	-0.419094	0.344115	0.208954	5.64655e-07	5.61352e-05	-1.63685	FALSE	FALSE	FALSE	FALSE	FALSE	265	12	0	3	-0.183	-0.12	-0.024	-0.104	-0.085	-0.054	-0.02	-0.067	0.027	-0.137	-0.06	0.007	-0.026	-0.034	-0.076	-0.018	-0.016	-0.066	-0.071	-0.009	0.02	-0.108	-0.11
PS417_03655	Short-chain dehydrogenase	NA	828381	829163	-	783	COG0300	Short-chain dehydrogenase	General function prediction only	6	0.283365	-0.378441	0.661806	0.125526	0.000897814	0.00118194	1.68703	FALSE	FALSE	TRUE	FALSE	TRUE	265	12	0	3	0.141	0.051	-0.04	-0.25	0.008	0.283	0.151	-0.123	0.584	-0.347	-0.038	0.071	-0.126	-0.066	-0.558	-0.097	-0.059	-0.564	-0.553	-0.194	-0.551	-0.171	-0.006
PS417_03660	SnoaL-like domain-containing protein	NA	829160	829582	-	423	NA	No COG Annotation	No COG Annotation	25	-0.0622804	-0.327345	0.265065	0.666832	0.00474416	0.108306	-1.73756	FALSE	FALSE	FALSE	FALSE	FALSE	265	12	0	3	0.084	0.279	-0.008	0.005	-0.012	-0.009	0.224	0.209	0.286	0.052	-0.065	0.155	0.039	-0.061	0.039	0.257	0.163	0.285	0.004	-0.046	0.091	0.006	0.184
PS417_03665	deoxyribodipyrimidine photo-lyase	phrB	829575	831020	-	1446	COG0415	Deoxyribodipyrimidine photolyase	Replication, recombination and repair	15	-0.0359234	-0.309351	0.273428	0.73639	1.0308e-05	0.0141654	-1.33976	FALSE	FALSE	FALSE	FALSE	FALSE	265	12	0	3	0.174	0.037	-0.027	-0.048	0.075	0.133	0.009	0.154	0.227	0.147	0.042	-0.07	-0.079	-0.038	-0.145	0.111	0.019	0.033	0.14	-0.035	0.006	0.031	-0.18
PS417_03670	DNA-binding transcriptional regulator, MerR family	NA	831021	831950	-	930	COG0789	DNA-binding transcriptional regulator, MerR family	Transcription	2	4.05841	-0.445226	4.50363	2.81521e-18	5.64803e-06	1.12465e-23	58.3362	TRUE	FALSE	TRUE	FALSE	TRUE	265	12	0	3	0.337	0.16	0.141	0.104	0.238	0.182	0.221	0.112	0.319	0.157	0.144	0.359	0.063	0.289	0.277	0.123	0.189	0.158	0.363	-0.397	0.076	0.262	0.039
PS417_03675	Uncharacterized conserved protein YbgA, DUF1722 family	NA	831954	832913	-	960	COG3272	Uncharacterized conserved protein YbgA, DUF1722 family	Function unknown	4	3.6975	-1.28228	4.97978	8.63663e-15	7.24667e-10	3.66866e-20	31.9452	TRUE	TRUE	TRUE	FALSE	TRUE	265	12	0	3	-0.063	0.036	0.833	-0.006	0.017	0.046	0.164	0.001	-0.061	0.05	0.183	-0.007	0.063	0.096	0.002	-0.173	-0.048	0.226	0.273	-0.038	0.138	0.171	0.052
PS417_03685	hypothetical protein	NA	833237	834223	-	987	COG3380	Predicted NAD/FAD-dependent oxidoreductase	General function prediction only	6	-0.372787	0.0728783	-0.445665	0.0244361	0.510381	0.00741516	-2.18988	FALSE	FALSE	FALSE	FALSE	FALSE	265	12	0	3	-0.268	-0.577	-0.207	-0.058	0.302	0.099	-0.197	-0.035	0.206	-0.092	-0.006	0.053	0.164	0.179	0.103	-0.258	0.059	0.163	0.303	0.269	0.306	0.167	-0.069
PS417_03690	hypothetical protein	NA	834433	835332	+	900	COG1090	NAD dependent epimerase/dehydratase family enzyme	General function prediction only	6	-1.02911	-2.76685	1.73774	2.79042e-08	3.18142e-08	5.62202e-06	-16.8577	TRUE	TRUE	TRUE	FALSE	TRUE	266	2	0	1	-0.061	0.032	-0.066	-0.179	-0.018	-0.147	-0.125	-0.001	-0.029	-0.064	-0.082	-0.073	-0.036	0.046	0.041	0.027	-0.042	0.058	-0.04	-0.141	0.002	-0.005	-0.034
PS417_03700	iron complex outermembrane recepter protein	NA	836498	838594	-	2097	COG4773	Outer membrane receptor for ferric coprogen and ferric-rhodotorulic acid	Inorganic ion transport and metabolism	3	-0.045982	0.0936478	-0.13963	0.494813	0.0531459	0.0514977	-0.908506	FALSE	FALSE	FALSE	FALSE	FALSE	267	2	0	0	-0.041	0.098	-0.027	-0.031	0.001	0	0.115	0.108	0.107	0.103	0.067	-0.138	0.097	0.088	0.225	0.05	0.078	0.18	-0.02	0.034	0.085	-0.029	-0.124
PS417_03705	serine protease DegS	algW	838705	839859	-	1155	COG0265	Periplasmic serine protease, S1-C subfamily, contain C-terminal PDZ domain	Posttranslational modification, protein turnover, chaperones	13	-0.269003	-0.208806	-0.0601966	0.218854	0.218926	0.795645	-2.01196	FALSE	FALSE	FALSE	FALSE	FALSE	267	2	0	0	0.114	-0.195	-0.633	-0.272	-0.058	-0.595	-0.148	0.077	-0.426	-0.411	-0.146	-0.744	-0.378	-0.129	-0.438	-0.07	-0.437	-0.841	-0.129	-0.104	-0.065	0.109	0.587
PS417_03710	dinuclear metal center protein, YbgI/SA1388 family	NA	839961	840719	+	759	COG0327	Putative GTP cyclohydrolase 1 type 2, NIF3 family	Coenzyme transport and metabolism	10	-0.0733628	0.212661	-0.286024	0.65987	0.00379278	0.0925478	-0.921198	FALSE	FALSE	FALSE	FALSE	FALSE	268	3	0	0	-0.017	-0.349	0.436	0.234	0.127	0.172	0.06	0.05	-0.044	-0.11	0.053	-0.058	0.213	-0.084	-0.187	0.103	-0.038	0.018	0.188	0.02	-0.191	-0.092	-0.096
PS417_03725	1-acyl-sn-glycerol-3-phosphate acyltransferases	NA	843873	844772	-	900	COG0204	1-acyl-sn-glycerol-3-phosphate acyltransferase	Lipid transport and metabolism	7	2.43261	0.148213	2.28439	2.83181e-13	0.239255	7.47441e-14	5.78695	TRUE	FALSE	TRUE	FALSE	TRUE	269	2	0	1	0.061	0.257	0.596	-0.192	-0.186	-0.325	-0.162	-0.374	0.432	0.543	0.736	0.653	0.2	0.431	0.588	0.563	0.228	0.807	0.891	0.367	0.849	0.792	0.476
PS417_03730	phosphotransacetylase	pta	844773	846872	-	2100	COG0280	Phosphotransacetylase	Energy production and conversion	12	0.138823	-0.0233758	0.162199	0.511788	0.846815	0.417352	1.10213	FALSE	FALSE	FALSE	FALSE	FALSE	269	2	0	1	0.121	0.127	-0.281	0.063	-0.043	-0.251	0.374	0.195	-0.012	0.046	0.174	-0.062	0.047	0.01	-0.083	0.257	-0.195	0.131	0.345	-0.072	0.034	-0.071	0.209
PS417_03740	FKBP-type peptidyl prolyl cis-trans isomerase /Apo-metallochaperone SlyD	slyD	847241	847726	+	486	COG1047	FKBP-type peptidyl-prolyl cis-trans isomerase 2	Posttranslational modification, protein turnover, chaperones	13	-0.473328	-0.77934	0.306011	0.0216006	1.0228e-05	0.163571	-5.22658	FALSE	TRUE	FALSE	FALSE	FALSE	270	2	0	0	0.221	0.121	-0.202	-0.554	0.074	-0.68	-0.259	-0.153	-1.37	0.023	0.033	-0.123	-0.435	-0.137	-0.096	0.132	-0.144	-0.149	0.349	-0.598	0.148	-0.095	-0.013
PS417_03780	type IV fimbrial biogenesis protein FimT	NA	855976	856557	-	582	COG4970	Tfp pilus assembly protein FimT	Cell motility	8	-0.0118306	0.171304	-0.183134	0.95989	0.321661	0.470656	-0.570369	FALSE	FALSE	FALSE	FALSE	FALSE	273	1	0	0	0.006	0.077	-0.379	0.133	-0.553	-0.036	-0.042	0.028	-0.1	0.177	0.223	0.313	0.465	0.405	0.463	0.463	0.406	0.473	0.276	0.262	0.399	0.214	-0.14
PS417_03785	type IV pilus assembly protein PilV	NA	856750	857235	+	486	COG4967	Tfp pilus assembly protein PilV	Cell motility	8	-0.340711	-0.185766	-0.154945	0.0887795	0.168687	0.422054	-1.32888	FALSE	FALSE	FALSE	FALSE	FALSE	274	5	0	1	-0.13	-0.308	-0.255	-0.586	-0.431	-0.266	-0.109	0.138	-0.317	0.297	-0.305	-0.285	-0.711	-0.045	0.051	0.096	-0.205	-0.345	-0.213	-0.244	-0.537	0.146	-0.614
PS417_03790	type IV pilus assembly protein PilW	NA	857232	857939	+	708	NA	No COG Annotation	No COG Annotation	25	0.207358	0.125182	0.0821753	0.391238	0.322126	0.718364	0.730398	FALSE	FALSE	FALSE	FALSE	FALSE	274	5	0	1	0.047	-0.014	-0.234	-0.006	-0.041	-0.262	0.131	0.025	0.313	0.116	0.038	0.129	-0.106	0.193	0.381	-0.208	0.109	0.277	-0.106	-0.173	-0.325	-0.078	0.187
PS417_03795	type IV pilus assembly protein PilX	NA	857947	858477	+	531	COG4726	Tfp pilus assembly protein PilX	Cell motility	8	0.987653	0.0310478	0.956605	1.06073e-08	0.759146	5.25321e-08	6.35224	TRUE	FALSE	TRUE	FALSE	TRUE	274	5	0	1	-0.112	-0.038	0.048	-0.087	0.076	-0.228	-0.128	-0.095	-0.45	0.181	-0.163	-0.004	0.111	0.284	-0.04	-0.002	-0.218	-0.072	-0.103	0.016	-0.468	-0.094	0.13
PS417_03800	type IV pilus assembly protein PilE	NA	858489	858890	+	402	COG4968	Tfp pilus assembly protein PilE	Cell motility	8	-0.00739172	0.142066	-0.149458	0.946184	0.134795	0.191066	-0.399123	FALSE	FALSE	FALSE	FALSE	FALSE	274	5	0	1	-0.166	0.141	-0.215	-0.103	0.09	-0.08	0.025	-0.21	0.132	0.044	0.235	-0.075	-0.026	-0.033	0.056	0.035	0.249	0.106	0.323	0.121	0.059	0.068	0.102
PS417_03805	glycine oxidase	NA	858953	860062	+	1110	COG0665	Glycine/D-amino acid oxidase (deaminating)	Amino acid transport and metabolism	1	-0.171294	-0.170405	-0.000889184	0.0478779	0.0532371	0.99343	-2.75388	FALSE	FALSE	FALSE	FALSE	FALSE	274	5	0	1	0.125	0.035	-0.051	0.005	-0.184	-0.113	-0.035	-0.016	-0.273	0.003	0.173	0.037	0.183	0.116	0.141	0.173	0.032	0.137	0.157	0.094	0.045	0.003	0.027
PS417_03810	uncharacterized protein	NA	860049	860282	-	234	NA	No COG Annotation	No COG Annotation	25	0.613605	0.225508	0.388097	0.0222129	0.158832	0.15316	3.08861	FALSE	FALSE	FALSE	FALSE	FALSE	275	2	0	0	-0.004	-0.118	0.32	0.338	0.594	-0.172	0.429	0.182	0.369	0.099	0.335	0.191	0.411	0.493	-0.029	0.096	-0.122	0.402	0.212	0.423	0.378	0.282	0.248
PS417_03815	Beta-barrel assembly machine subunit BamD	bamD	860407	861432	-	1026	COG4105	Outer membrane protein assembly factor BamD, BamD/ComL family	Cell wall/membrane/envelope biogenesis	11	-0.348538	-0.300415	-0.0481234	0.196431	0.0506358	0.847886	-1.38906	FALSE	FALSE	FALSE	FALSE	FALSE	275	2	0	0	-0.016	0.213	0.462	-0.195	-0.278	0.292	0.17	-0.579	-0.613	-0.508	-0.515	0.033	0.065	-0.256	0.215	-0.26	0.052	-0.306	-0.717	0.213	0.177	-0.109	-0.369
PS417_03825	conserved hypothetical protein	NA	862541	863266	+	726	COG1496	Copper oxidase (laccase) domain	Inorganic ion transport and metabolism	3	0.0703701	0.136983	-0.0666126	0.370071	0.0405179	0.377558	0.957513	FALSE	FALSE	FALSE	FALSE	FALSE	276	3	0	0	0.201	-0.136	-0.383	-0.03	-0.015	-0.148	-0.119	0.036	-0.055	-0.126	-0.038	0.053	-0.185	0.051	-0.079	-0.119	0.012	0.09	0.02	-0.068	0.099	-0.068	-0.108
PS417_03830	ATP-dependent Clp protease ATP-binding subunit ClpB	clpB1	863397	865961	+	2565	COG0542	ATP-dependent Clp protease ATP-binding subunit ClpA	Posttranslational modification, protein turnover, chaperones	13	-0.192588	0.131265	-0.323853	0.0795433	0.070428	0.00777001	-3.42887	FALSE	FALSE	FALSE	FALSE	FALSE	276	3	0	0	-0.051	-0.151	0.011	0.007	-0.037	0.029	-0.195	-0.244	0.006	-0.072	0.112	0.055	0.25	0.224	0.262	0.263	0.192	0.212	0.118	0.024	-0.106	0.141	-0.018
PS417_03855	NADH dehydrogenase	ndh	866869	868167	-	1299	COG1252	NADH dehydrogenase, FAD-containing subunit	Energy production and conversion	12	-0.00689783	0.0893743	-0.0962722	0.929592	0.191648	0.26572	-0.0847042	FALSE	FALSE	FALSE	FALSE	FALSE	278	1	0	0	0.078	0.251	0.025	-0.158	-0.078	-0.129	0.061	-1.706	-0.098	0.07	-0.192	-0.083	-0.223	-0.108	-0.155	-0.138	-0.152	-0.092	0.032	-0.099	-0.015	-0.126	0.034
PS417_03865	Putative endonuclease, protein of unknown function (DUF1780)	NA	868456	869085	-	630	NA	No COG Annotation	No COG Annotation	25	-0.177507	-0.139771	-0.0377363	0.197659	0.136162	0.785506	-1.54689	FALSE	FALSE	FALSE	FALSE	FALSE	279	1	0	0	0.004	-0.113	-0.19	0.014	0.045	0.214	0.209	-0.206	0.097	-0.012	-0.067	-0.268	-0.117	-0.177	-0.158	-0.253	-0.001	0.195	-0.04	-0.138	0.201	-0.031	0.183
PS417_03870	hypothetical protein	NA	869189	869656	+	468	NA	No COG Annotation	No COG Annotation	25	-0.0748907	0.138599	-0.21349	0.531355	0.0807268	0.0994849	-1.07834	FALSE	FALSE	FALSE	FALSE	FALSE	280	3	0	0	0.059	-0.389	-0.019	-0.002	-0.182	0.154	0.08	-0.188	-0.132	-0.234	-0.077	0.291	-0.051	-0.101	-0.241	-0.205	-0.153	-0.006	-0.294	-0.104	-0.035	-0.206	-0.222
PS417_03875	Uncharacterized membrane protein	NA	869653	870342	+	690	COG3235	Uncharacterized membrane protein	Function unknown	4	-0.204094	-0.0864011	-0.117693	0.466593	0.669707	0.68911	-0.624502	FALSE	FALSE	FALSE	FALSE	FALSE	280	3	0	0	0.095	0.182	0.522	-0.32	-0.005	0.191	0.006	-0.101	-0.226	-0.493	-0.218	0.23	-0.022	-0.163	0.277	0	-0.295	0.173	-0.01	0.04	-0.497	-0.514	-0.316
PS417_03895	leader peptidase (prepilin peptidase) / N-methyltransferase	pilD	871447	872313	-	867	COG1989	Prepilin signal peptidase PulO (type II secretory pathway) or related peptidase	Cell motility	8	4.12344	-0.105956	4.2294	1.47864e-12	0.512129	1.81371e-14	47.2408	TRUE	FALSE	TRUE	FALSE	TRUE	281	4	0	2	-0.212	-0.171	0.095	-0.363	0.027	0.511	0.167	0.138	0.039	-0.2	-0.085	-0.087	-0.026	-0.01	0.103	-0.15	0.067	-0.24	0.055	0.572	0.259	0.254	-0.084
PS417_03900	type IV pilus assembly protein PilC	NA	872310	873518	-	1209	COG1459	Type II secretory pathway, component PulF	Cell motility	8	0.690309	0.0457144	0.644594	2.36345e-05	0.593282	5.17541e-05	5.05796	TRUE	FALSE	TRUE	FALSE	TRUE	281	4	0	2	-0.013	-0.269	0.136	0.29	0.04	-0.038	0.003	-0.027	0.145	0.158	-0.076	0.02	0.092	-0.065	-0.214	-0.229	0.105	-0.115	0.13	-0.126	-0.04	-0.171	-0.066
PS417_03905	type IV pilus assembly protein PilA	pilA	873718	874134	+	417	COG4969	Tfp pilus assembly protein, major pilin PilA	Cell motility	8	0.938521	-0.11582	1.05434	1.46155e-05	0.331107	3.00355e-06	7.27015	TRUE	FALSE	TRUE	FALSE	TRUE	282	4	0	2	0.077	-0.158	0.272	0.505	0.327	0.158	0.663	0.211	-0.209	-0.141	0.013	0.039	0.016	0.048	0.166	-0.068	-0.18	0.248	-0.039	-0.152	-0.149	-0.057	-0.205
PS417_03910	O-antigen ligase	NA	874170	875570	+	1401	COG3307	O-antigen ligase	Cell wall/membrane/envelope biogenesis	11	3.22588	-0.00797355	3.23385	3.64072e-13	0.933757	2.56809e-15	66.4891	TRUE	FALSE	TRUE	FALSE	TRUE	282	4	0	2	0.115	0.158	0.175	0.134	0.007	-0.016	0.182	0.13	-0.076	0.055	0.216	0.165	0.193	0.042	0.099	0.091	0.004	-0.009	0.1	0.439	0.278	-0.064	-0.115
PS417_03915	(tRNA )	NA	875619	875691	+	73	NA	No COG Annotation	No COG Annotation	25	0.0842272	0.159176	-0.0749491	0.664478	0.213847	0.682446	0.122585	FALSE	FALSE	FALSE	FALSE	FALSE	282	4	0	2	0.117	-0.34	0.008	0.106	0.126	-0.338	-0.192	0.072	0.098	-0.073	-0.14	-0.053	-0.09	-0.031	-0.135	0.116	0.081	-0.075	0.222	0.125	0.032	0.235	0.096
PS417_03920	dephospho-CoA kinase	NA	875837	876142	+	306	NA	No COG Annotation	No COG Annotation	25	-0.136069	0.186751	-0.32282	0.710305	0.0859377	0.385765	1.25076	FALSE	FALSE	FALSE	FALSE	FALSE	282	4	0	2	-0.05	-0.147	0.137	0.187	-0.364	-0.003	-0.085	0.079	-0.026	-0.184	-0.043	-0.16	0.001	0.223	0.447	0.151	0.09	-0.023	0.307	0.631	-0.078	0.471	-0.189
PS417_03925	nicotinate-nucleotide pyrophosphorylase [carboxylating]	nadC	876190	877038	-	849	COG0157	Nicotinate-nucleotide pyrophosphorylase	Coenzyme transport and metabolism	10	0.300696	-0.037032	0.337728	0.0489443	0.735356	0.0433248	1.81433	FALSE	FALSE	FALSE	FALSE	FALSE	283	1	0	0	-0.01	0.169	0.003	0.446	0.218	-0.088	0.513	-0.2	-0.651	-0.601	-1.668	-0.077	-1.2	-0.662	-0.882	-1.074	-0.14	-0.396	-1.207	-0.276	-0.114	-0.637	-0.609
PS417_03930	Protein of unknown function (DUF1631)	NA	877230	879353	+	2124	NA	No COG Annotation	No COG Annotation	25	0.170574	0.0230024	0.147571	0.127598	0.763363	0.16343	1.84582	FALSE	FALSE	FALSE	FALSE	FALSE	284	5	0	0	0.065	-0.219	0.296	-1.642	0.279	0.592	-0.299	-0.136	-0.107	-0.035	0.023	0.079	0.076	-0.187	-0.02	-0.308	-0.128	-0.023	-0.113	-0.19	-0.262	-0.106	-0.02
PS417_03935	AmpD protein	ampD	879415	879978	+	564	NA	No COG Annotation	No COG Annotation	25	-1.44526	-0.71081	-0.734448	0.000431568	7.22959e-05	0.0449104	-5.44509	TRUE	TRUE	FALSE	FALSE	FALSE	284	5	0	0	-0.131	-0.094	0.084	0.126	-0.09	-0.321	0.119	-0.57	-1.379	-0.181	-0.388	0.028	-0.832	-0.236	-0.289	-0.359	-0.073	-0.555	0.362	0.15	-0.027	-0.268	0.076
PS417_03940	AmpE protein	NA	879975	880811	+	837	COG3725	Membrane protein required for beta-lactamase induction	Defense mechanisms	17	0.0776487	0.170713	-0.0930642	0.596352	0.0709799	0.50716	0.317938	FALSE	FALSE	FALSE	FALSE	FALSE	284	5	0	0	0.348	-0.11	0.107	-0.074	0.009	0.165	-0.203	-0.003	0.116	0.379	0.324	0.106	0.119	0.275	0.298	-0.219	0.009	-0.249	-0.053	0.079	0.075	0.162	-0.445
PS417_03945	methyl-accepting chemotaxis protein	NA	880925	882955	+	2031	COG0840	Methyl-accepting chemotaxis protein	Cell motility	8	0.0575556	0.0224453	0.0351103	0.659479	0.76378	0.794454	0.354716	FALSE	FALSE	FALSE	FALSE	FALSE	284	5	0	0	-0.173	-0.279	-0.001	-0.04	-0.195	-0.263	-0.066	-0.111	-0.143	-0.076	-0.079	-0.176	-0.132	0.014	-0.034	-0.024	-0.206	-0.105	-0.205	-0.125	-0.001	-0.208	-0.142
PS417_03950	hypothetical protein	NA	883082	883513	+	432	NA	No COG Annotation	No COG Annotation	25	0.022226	0.0972294	-0.0750034	0.856693	0.244081	0.558476	0.0721081	FALSE	FALSE	FALSE	FALSE	FALSE	284	5	0	0	0.242	0.264	-0.056	0.22	0.208	0.334	-0.037	0.207	0.07	0.064	0.214	0.004	-0.041	-0.065	0.007	0.154	0.019	-0.051	0.143	0.194	0.172	0.058	-0.033
PS417_03955	TatD DNase family protein	NA	883460	884236	-	777	COG0084	Tat protein secretion system quality control protein TatD (DNase activity)	Cell motility	8	0.2787	0.0349768	0.243724	0.0079503	0.601145	0.0117337	2.49624	FALSE	FALSE	FALSE	FALSE	FALSE	285	2	0	0	-0.05	-0.095	0.19	0.117	-0.005	0.068	0.065	-0.025	0.065	-0.142	-0.112	-0.186	-0.106	-0.005	-0.25	-0.02	0.042	-0.1	-0.239	-0.145	-0.213	-0.033	-0.177
PS417_03965	Phosphocarrier protein HPr /phosphoenolpyruvate--protein phosphotransferase /PTS system D-fructose-specific IIA component (F1P-forming), Frc family	NA	885528	888386	+	2859	COG1080	Phosphoenolpyruvate-protein kinase (PTS system EI component in bacteria)COG4668 - Mannitol/fructose-specific phosphotransferase system, IIA domain	Carbohydrate transport and metabolism	5	-0.0976494	0.236913	-0.334562	0.56644	0.08282	0.0679381	-0.727927	FALSE	FALSE	FALSE	FALSE	FALSE	286	4	0	0	0.285	0.021	-0.291	0.124	0.356	-0.028	-0.007	-0.325	-0.118	-0.005	-3.59	-0.386	0.185	-0.048	0.132	0.114	0.05	-0.07	-0.199	0.01	0.175	0.006	-0.025
PS417_03970	1-phosphofructokinase	NA	888387	889307	+	921	COG1105	Fructose-1-phosphate kinase or kinase (PfkB)	Carbohydrate transport and metabolism	5	-0.0257021	-0.119198	0.0934957	0.950557	0.376866	0.823734	3.03008	FALSE	FALSE	FALSE	FALSE	FALSE	286	4	0	0	0.082	-0.094	0.11	0.18	-0.308	-0.116	-0.03	-0.349	0.263	-0.482	-3.009	-0.589	0.011	0.02	0.013	-0.094	0.159	-0.501	-0.372	-0.465	0.22	-0.339	0.722
PS417_03975	PTS system, fructose-specific IIC component	fruA	889319	891028	+	1710	COG1299	Phosphotransferase system, fructose-specific IIC component	Carbohydrate transport and metabolism	5	0.16917	0.330829	-0.161659	0.0413736	0.000101583	0.0868131	3.38208	FALSE	FALSE	FALSE	FALSE	FALSE	286	4	0	0	0.235	0.158	-0.414	0.144	0.27	-0.179	0.113	0	-0.092	-0.027	-3.624	-0.487	0.266	0.221	0.022	-0.037	0.038	0.027	0.239	0.144	0.126	0.1	-0.027
PS417_03980	alkaline phosphatase D	NA	891073	892614	+	1542	COG3540	Phosphodiesterase/alkaline phosphatase D	Inorganic ion transport and metabolism	3	0.0367654	0.107194	-0.0704289	0.671525	0.186436	0.452522	0.528605	FALSE	FALSE	FALSE	FALSE	FALSE	286	4	0	0	-0.219	0.04	-0.119	-0.096	0	0	-0.217	-0.035	-0.058	0.014	0.036	0.014	0.091	0.056	-0.056	-0.203	0.071	-0.18	-0.149	0.152	-0.225	-0.147	-0.051
PS417_03985	sulfite reductase (NADPH) flavoprotein alpha-component	NA	892714	895239	-	2526	COG0369	Sulfite reductase, alpha subunit (flavoprotein)	Inorganic ion transport and metabolism	3	0.173585	-0.0262896	0.199875	0.0208572	0.60847	0.00969459	2.85327	FALSE	FALSE	FALSE	FALSE	FALSE	287	2	0	0	0.083	0.031	-0.007	-0.014	0.063	0.196	0.226	0.111	-0.25	-0.092	-0.108	-0.109	-0.026	-0.122	-0.076	-0.113	0.025	-0.135	0.078	0.001	-0.13	-0.121	-0.185
PS417_03990	catecholate siderophore receptor	NA	895376	897661	-	2286	COG4774	Outer membrane receptor for monomeric catechols	Inorganic ion transport and metabolism	3	0.157676	0.096846	0.0608301	0.0176353	0.0343333	0.312147	2.96604	FALSE	FALSE	FALSE	FALSE	FALSE	287	2	0	0	-0.074	-0.013	-0.068	-0.122	-0.084	-0.033	-0.039	-0.14	-0.043	-0.002	-0.015	-0.022	0.022	0	-0.05	-0.017	-0.2	-0.272	-0.051	-0.059	-0.065	0.051	0.052
PS417_03995	PKHD-type hydroxylase	NA	897866	898546	+	681	COG3128	Predicted 2-oxoglutarate- and Fe(II)-dependent dioxygenase YbiX	General function prediction only	6	0.168331	0.0802027	0.0881281	0.324542	0.53124	0.56419	1.25021	FALSE	FALSE	FALSE	FALSE	FALSE	288	2	0	0	-0.099	-0.297	-0.027	0.139	0.125	-0.493	0.236	0.224	0.113	-0.239	-0.031	0.014	-0.204	-0.004	-0.301	-0.279	-0.325	-0.302	-0.212	-0.295	0.023	-0.242	-0.448
PS417_04000	hypothetical protein	NA	898549	899301	+	753	NA	No COG Annotation	No COG Annotation	25	-0.0605926	-0.0252609	-0.0353318	0.53804	0.730551	0.743483	-1.2671	FALSE	FALSE	FALSE	FALSE	FALSE	288	2	0	0	0.005	-0.062	0.103	-0.088	0.173	0.106	0.097	0.022	-0.061	0.033	-0.049	-0.028	0.151	0.036	-0.272	0.055	-0.04	-0.031	-0.022	-0.003	-0.021	-0.097	-0.095
PS417_04005	ornithine decarboxylase	speC	899351	900514	-	1164	COG0019	Diaminopimelate decarboxylase	Amino acid transport and metabolism	1	0.18394	0.126273	0.0576674	0.00464908	0.00481143	0.375653	3.11318	FALSE	FALSE	FALSE	FALSE	FALSE	289	1	0	0	0.009	-0.007	0.117	0.076	-0.106	-0.184	-0.055	-0.175	-0.018	0.159	-0.1	-0.109	-0.169	-0.149	-0.204	-0.265	-0.102	-0.005	0.129	-0.009	0.098	0.062	-0.319
PS417_04010	osmoprotectant transport system ATP-binding protein	opuCA	900994	902151	-	1158	COG1125	ABC-type proline/glycine betaine transport system, ATPase component	Amino acid transport and metabolism	1	0.312678	0.0715526	0.241125	0.137184	0.675168	0.315939	3.85248	FALSE	FALSE	FALSE	FALSE	FALSE	290	4	0	0	-0.034	-0.233	0.288	-0.255	0.07	-0.135	-0.141	-0.234	-0.035	-0.124	-0.103	-0.162	0.042	0.164	0.04	-0.003	0.052	0.155	0.091	-0.154	0.014	0.025	-0.006
PS417_04015	osmoprotectant transport system permease protein	opuCB	902148	902801	-	654	COG1174	ABC-type proline/glycine betaine transport system, permease component	Amino acid transport and metabolism	1	0.534043	0.363544	0.170499	0.0698899	0.130622	0.606886	5.49623	FALSE	FALSE	FALSE	FALSE	FALSE	290	4	0	0	0.244	-0.139	0.368	-0.314	0.107	0.12	0.206	0.027	0.014	0.018	0.095	-0.087	-0.284	-0.051	-0.269	0.135	-0.113	0.116	-0.129	0.325	-0.245	0.167	-0.399
PS417_04020	osmoprotectant transport system substrate-binding protein	opuCC	902813	903709	-	897	COG1732	Periplasmic glycine betaine/choline-binding (lipo)protein of an ABC-type transport system (osmoprotectant binding protein)	Cell wall/membrane/envelope biogenesis	11	0.240919	0.31951	-0.0785911	0.240881	0.0514591	0.74538	4.48962	FALSE	FALSE	FALSE	FALSE	FALSE	290	4	0	0	0.102	-0.12	0.481	-0.28	0.19	-0.235	0.046	0.022	-0.063	-0.008	-0.008	-0.066	-0.084	0.116	0.246	0.084	-0.057	-0.005	0.047	0.144	0.025	0.05	-0.078
PS417_04025	osmoprotectant transport system permease protein	opuCB2	903730	904446	-	717	COG1174	ABC-type proline/glycine betaine transport system, permease component	Amino acid transport and metabolism	1	0.243911	0.33865	-0.0947391	0.323899	0.0481514	0.726051	4.34689	FALSE	FALSE	FALSE	FALSE	FALSE	290	4	0	0	0.41	0.046	0.432	-0.128	0.139	-0.008	0.231	-0.288	0.124	0.159	-0.004	0.031	0.175	0.362	-0.05	0.249	0.218	0.25	0.304	0.198	-0.083	0.267	0.12
PS417_04035	hypothetical protein	NA	906528	906773	+	246	NA	No COG Annotation	No COG Annotation	25	0.0307324	0.075631	-0.0448986	0.850354	0.373417	0.796242	-0.116745	FALSE	FALSE	FALSE	FALSE	FALSE	291	3	0	0	0.001	0.117	0.158	0.216	0.072	0.324	0.027	-0.052	0.303	0.251	-0.073	-0.041	-0.069	0.145	-0.073	0.147	0.292	0.168	-0.062	-0.177	-0.059	0.207	0.126
PS417_04045	dipeptide transport system ATP-binding protein	dppF	907238	908209	-	972	COG4608	ABC-type oligopeptide transport system, ATPase component	Amino acid transport and metabolism	1	-0.228336	-0.830323	0.601987	0.624155	0.0829526	0.148583	-0.829527	FALSE	FALSE	FALSE	FALSE	FALSE	292	7	0	0	NA	NA	NA	NA	NA	NA	NA	NA	NA	NA	NA	NA	NA	NA	NA	NA	NA	NA	NA	NA	NA	NA	NA
PS417_04050	dipeptide transport system ATP-binding protein	dppD	908209	909177	-	969	COG0444	ABC-type dipeptide/oligopeptide/nickel transport system, ATPase component	Amino acid transport and metabolism	1	-0.100851	-0.152781	0.0519308	0.696106	0.397614	0.835564	-0.170722	FALSE	FALSE	FALSE	FALSE	FALSE	292	7	0	0	0.044	0.197	0.447	0.3	-0.57	0.1	-0.034	-0.448	0.317	0.265	-0.19	0.061	0.123	-0.445	0.018	0.048	0.023	0.213	-0.725	0.231	0.15	0.009	0.56
PS417_04055	dipeptide transport system permease protein	dppC	909188	910099	-	912	COG1173	ABC-type dipeptide/oligopeptide/nickel transport system, permease component	Amino acid transport and metabolism	1	-0.486945	-0.245186	-0.241759	0.00548179	0.041443	0.164397	-3.10491	FALSE	FALSE	FALSE	FALSE	FALSE	292	7	0	0	-0.279	0.003	0.133	0.212	-0.5	0.171	0.003	-0.405	0.306	0.058	-0.196	0.016	0.016	0.038	0.353	0.15	-0.066	0.052	-0.109	-0.168	0.459	-0.252	0.596
PS417_04060	dipeptide transport system permease protein	dppB	910110	911120	-	1011	COG0601	ABC-type dipeptide/oligopeptide/nickel transport system, permease component	Amino acid transport and metabolism	1	-0.495185	-0.2591	-0.236084	0.0027812	0.0562749	0.183534	-3.2803	FALSE	FALSE	FALSE	FALSE	FALSE	292	7	0	0	-0.227	-0.032	0.341	0.052	-0.036	0.075	0.034	0.161	0.169	0.231	0.002	-0.077	0.026	-0.113	-0.323	0.026	0.259	0.136	0.058	0.243	0.056	-0.011	0.867
PS417_04065	dipeptide transport system substrate-binding protein	dppA1	911197	912795	-	1599	COG0747	ABC-type transport system, periplasmic component	Amino acid transport and metabolism	1	-0.137558	0.035622	-0.17318	0.296096	0.656775	0.13355	-2.27758	FALSE	FALSE	FALSE	FALSE	FALSE	292	7	0	0	0.06	0.273	0.28	0.141	0.017	-0.071	-0.053	0.268	0.305	-0.074	0.009	-0.125	-0.167	-0.072	0.011	-0.167	-0.086	-0.192	-0.192	-0.012	0.012	-0.188	-0.41
PS417_04070	outer membrane porin, OprD family	NA	912876	914291	-	1416	NA	No COG Annotation	No COG Annotation	25	-0.407194	-0.410253	0.00305896	0.000135389	3.43802e-05	0.976356	-5.57582	FALSE	FALSE	FALSE	FALSE	FALSE	292	7	0	0	-0.02	0.108	0.109	-0.056	-0.085	-0.062	-0.244	-0.356	-0.732	0.081	-0.046	-0.04	0.035	-0.232	-0.024	-0.054	-0.072	-0.106	-0.165	-0.039	-0.166	-0.355	0.398
PS417_04075	dipeptide transport system substrate-binding protein	dppA2	914462	916066	-	1605	COG0747	ABC-type transport system, periplasmic component	Amino acid transport and metabolism	1	-0.28854	-0.262513	-0.0260275	0.00234899	0.000757721	0.779231	-4.18769	FALSE	FALSE	FALSE	FALSE	FALSE	292	7	0	0	0.003	-0.122	0.267	-0.326	0.076	0.285	-0.238	-0.093	-0.284	-0.056	-0.125	0.007	0.111	-0.108	-0.054	-0.225	-0.046	-0.045	-0.062	-0.15	-0.082	-0.092	0.427
PS417_04080	dipeptide transport system substrate-binding protein	dppA3	916371	917999	-	1629	COG0747	ABC-type transport system, periplasmic component	Amino acid transport and metabolism	1	-0.692281	-0.566746	-0.125535	0.0184917	0.00317608	0.641982	-2.63744	FALSE	TRUE	FALSE	FALSE	FALSE	293	1	0	0	0.694	1.378	1.396	1.136	0.815	1.337	1.305	0.551	0.159	-0.298	-0.181	-0.327	-0.665	0.308	-0.138	-0.48	-0.095	-0.552	-0.141	0.036	-0.622	-0.504	-0.385
PS417_04085	dipeptide transport system substrate-binding protein	dppA4	918258	919859	-	1602	COG0747	ABC-type transport system, periplasmic component	Amino acid transport and metabolism	1	0.0543345	-0.00495863	0.0592931	0.538493	0.946363	0.553251	0.475974	FALSE	FALSE	FALSE	FALSE	FALSE	294	2	0	0	0	0.017	0.029	-0.04	-0.039	-0.044	-0.109	0.045	0.091	-0.133	-0.114	-0.025	-0.278	0.051	-0.068	-0.011	-0.034	-0.05	-0.062	-0.095	-0.316	-0.089	-0.007
PS417_04090	Predicted secreted protein	NA	919950	920663	-	714	COG3471	Predicted secreted (periplasmic) protein	Function unknown	4	0.0132	0.140949	-0.127749	0.927967	0.233958	0.372493	0.399115	FALSE	FALSE	FALSE	FALSE	FALSE	294	2	0	0	0.249	-0.128	-0.19	0.092	-0.014	-0.054	0.237	-0.06	0.32	-0.321	0.009	-0.304	-0.003	-0.05	-0.143	-0.172	-0.21	-0.108	-0.16	-0.065	-0.606	-0.108	-0.057
PS417_04095	two-component system, sensor histidine kinase RegB	NA	920869	922131	+	1263	COG0642	Signal transduction histidine kinase	Signal transduction mechanisms	9	0.133009	-0.0799246	0.212933	0.732813	0.844264	0.621918	0.626302	FALSE	FALSE	FALSE	FALSE	FALSE	295	3	0	0	NA	NA	NA	NA	NA	NA	NA	NA	NA	NA	NA	NA	NA	NA	NA	NA	NA	NA	NA	NA	NA	NA	NA
PS417_04105	putative ATP-binding cassette transporter	NA	922796	924520	+	1725	COG4178	ABC-type uncharacterized transport system, permease and ATPase components	General function prediction only	6	0.0317271	-0.00691241	0.0386395	0.376902	0.859953	0.379174	0.279666	FALSE	FALSE	FALSE	FALSE	FALSE	295	3	0	0	0.006	-0.063	0.073	0.01	-0.043	0.069	-0.026	-0.057	-0.032	0.03	0.066	-0.017	0.132	0.09	0.083	0.013	0.062	-0.044	-0.031	0.103	-0.038	0.06	0.153
PS417_04115	hypothetical protein	NA	925288	925923	+	636	COG2945	Alpha/beta superfamily hydrolase	General function prediction only	6	-0.105652	-0.0943141	-0.0113376	0.476833	0.287779	0.933404	-1.23721	FALSE	FALSE	FALSE	FALSE	FALSE	297	3	0	0	-0.146	0.043	-0.182	0.106	-0.234	-0.239	-0.127	-0.257	0.226	-0.075	0.229	0.057	-0.025	0.237	0.08	0.028	-0.188	-0.304	0.01	-0.363	-0.414	0.005	-0.218
PS417_04130	transcriptional regulator, AraC family with amidase-like domain	NA	928626	929621	-	996	COG4977	Transcriptional regulator GlxA family, contains an amidase domain and an AraC-type DNA-binding HTH domain	Transcription	2	0.303661	0.033899	0.269762	0.000571899	0.448599	0.00177516	4.08485	FALSE	FALSE	FALSE	FALSE	FALSE	298	1	0	0	-0.038	0.028	0.001	-0.059	-0.051	-0.009	0.074	-0.046	0.06	0.144	0.064	-0.029	-0.096	0.077	-0.075	0.029	0.066	-0.01	-0.046	-0.067	-0.023	-0.154	-0.017
PS417_04135	acyl-CoA dehydrogenase	NA	929767	930903	+	1137	COG1960	Acyl-CoA dehydrogenase related to the alkylation response protein AidB	Lipid transport and metabolism	7	-0.224437	-0.0499648	-0.174473	0.112893	0.38788	0.205953	-3.34271	FALSE	FALSE	FALSE	FALSE	FALSE	299	1	0	0	0.037	0.041	0.048	0.08	-0.104	0.056	-0.044	-0.005	-0.155	-0.144	0.04	-0.091	0.022	0.004	0.113	0.016	0.047	0.178	-0.278	-0.06	0.002	0.015	-0.036
PS417_04140	Predicted oxidoreductase	tas	931016	932056	-	1041	COG0667	Predicted oxidoreductase (related to aryl-alcohol dehydrogenase)	General function prediction only	6	-0.0293012	-0.245311	0.21601	0.760793	0.000296767	0.0250219	-1.63159	FALSE	FALSE	FALSE	FALSE	FALSE	300	1	0	0	-0.037	-0.065	-0.148	0.145	0.007	0.051	-0.043	-0.131	0.039	-0.149	0	-0.082	-0.103	-0.045	0.074	0.062	-0.042	0.097	-0.088	-0.078	0.002	-0.043	0.067
PS417_04170	RNA polymerase-associated protein	sspA	936136	936753	+	618	COG0625	Glutathione S-transferase	Posttranslational modification, protein turnover, chaperones	13	-0.217774	-0.349818	0.132044	0.3321	0.0562756	0.622289	-1.33404	FALSE	FALSE	FALSE	FALSE	FALSE	302	6	0	1	-0.067	-0.323	0.301	0.036	-0.586	0.111	-0.44	-0.135	3.06	-0.176	0.424	-0.265	-0.39	0.166	0.418	0.201	0.268	-0.035	0.276	0.416	0.232	0.381	0.173
PS417_04175	stringent starvation protein B	sspB	936771	937190	+	420	COG2969	Stringent starvation protein B	General function prediction only	6	-0.394016	-0.126491	-0.267524	0.0292629	0.0840402	0.137172	-3.28546	FALSE	FALSE	FALSE	FALSE	FALSE	302	6	0	1	-0.284	0.041	0.104	0.022	0.029	-0.385	0.129	-0.172	0.861	-0.21	-0.06	-0.189	-0.033	0.138	-0.172	-0.127	-0.16	0.033	-0.256	-0.156	-0.342	-0.17	-0.001
PS417_04180	transcriptional regulator, GntR family	NA	937349	938098	+	750	COG2186	DNA-binding transcriptional regulator, FadR family	Transcription	2	4.34839	-0.161213	4.50961	9.64325e-14	0.333748	7.91754e-15	41.9549	TRUE	FALSE	TRUE	FALSE	TRUE	302	6	0	1	-0.31	0.083	-0.262	0.122	-0.081	0.159	-0.24	-0.139	-0.355	-0.43	-0.858	-0.011	-0.808	0.98	-1.135	-0.378	-0.396	-0.008	-0.94	-0.414	-0.173	-2.104	-0.249
PS417_04185	hypothetical protein	NA	938109	938294	-	186	NA	No COG Annotation	No COG Annotation	25	0.189438	0.156147	0.0332909	0.419206	0.345792	0.89538	0.979621	FALSE	FALSE	FALSE	FALSE	FALSE	303	2	0	0	0.718	0.144	0.419	0.217	0.671	0.452	0.847	0.477	0.768	0.092	0.178	0.381	0.022	0.145	0.392	0.206	0.063	-0.326	-0.054	0.161	0.188	-0.192	0.321
PS417_04190	phosphatidylcholine-hydrolyzing phospholipase	plc	938447	939604	-	1158	NA	No COG Annotation	No COG Annotation	25	0.234511	0.0734223	0.161088	0.0314337	0.136832	0.140549	2.20781	FALSE	FALSE	FALSE	FALSE	FALSE	303	2	0	0	0.007	-0.121	0.052	-0.063	-0.096	-0.155	0.082	-0.064	-0.157	-0.111	0.096	0.063	-0.026	-0.002	0.049	0.05	0.107	0.004	0.002	0.057	0.075	-0.026	-0.044
PS417_04195	5-dehydro-4-deoxyglucarate dehydratase	NA	939839	940750	+	912	COG0329	Dihydrodipicolinate synthase/N-acetylneuraminate lyase	Amino acid transport and metabolism	1	-0.89912	-0.0933309	-0.805789	0.000416028	0.463182	0.00146335	-5.8028	TRUE	FALSE	TRUE	TRUE	FALSE	304	5	1	0	0.091	-0.197	-0.072	-0.226	-0.067	0.161	0.001	0.096	0.13	-0.004	-0.061	-0.092	-0.11	0.442	-0.12	-0.081	-0.134	-0.105	-0.019	0.05	-0.058	-0.149	-0.159
PS417_04200	aldehyde dehydrogenase (NAD+)	NA	940805	942250	+	1446	COG1012	Acyl-CoA reductase or other NAD-dependent aldehyde dehydrogenase	Energy production and conversion	12	-0.0173555	-0.0320479	0.0146924	0.843313	0.617909	0.86563	-0.806957	FALSE	FALSE	FALSE	FALSE	FALSE	304	5	1	0	0.107	0.044	0.022	0.248	0.177	0.237	0.176	0.131	-0.103	-0.016	0.227	0.263	0.013	0.182	0.066	0.144	-0.03	0.173	0.29	-0.08	0.104	0.192	0.019
PS417_04205	MFS transporter, ACS family, glucarate transporter	NA	942350	943714	+	1365	COG2271	Sugar phosphate permease	Carbohydrate transport and metabolism	5	0.0474618	0.00413373	0.043328	0.579409	0.925157	0.625075	0.285434	FALSE	FALSE	FALSE	FALSE	FALSE	304	5	1	0	0.181	0.178	0.044	0.201	0.163	0.019	0.142	0.061	-0.058	-0.081	-0.028	0.012	0.095	0.053	-0.039	-0.103	-0.14	0.008	0.153	0	-0.049	-0.053	-0.174
PS417_04210	galactarate dehydratase	garD	943726	945279	+	1554	COG2721	Altronate dehydratase	Carbohydrate transport and metabolism	5	0.108803	0.0341538	0.0746491	0.448949	0.712704	0.556552	0.417174	FALSE	FALSE	FALSE	FALSE	FALSE	304	5	1	0	-0.02	-0.358	0.015	0.055	-0.045	0.196	0.12	-0.204	0.221	0.218	0.329	0.067	0.312	-0.023	0.177	0.058	0.122	0.185	-0.324	-0.165	0.048	0.106	0.091
PS417_04215	hypothetical protein	NA	945469	946410	+	942	COG0679	Predicted permease	General function prediction only	6	0.0811739	0.0169343	0.0642396	0.500022	0.816239	0.550383	0.353208	FALSE	FALSE	FALSE	FALSE	FALSE	304	5	1	0	-0.039	0.115	-0.064	0.211	-0.068	-0.06	0.076	-0.003	-0.06	0.218	0.285	0.055	0.05	0.189	0.225	0.134	0.109	0.154	0.215	0.172	0.171	0.043	0.073
PS417_04220	4-carboxymuconolactone decarboxylase	pcaC	946407	946787	-	381	COG0599	Uncharacterized conserved protein YurZ, alkylhydroperoxidase/carboxymuconolactone decarboxylase family	General function prediction only	6	-0.00993409	0.0488701	-0.0588042	0.97891	0.846991	0.875697	1.12968	FALSE	FALSE	FALSE	FALSE	FALSE	305	6	0	0	0.245	-0.08	-0.122	0.433	0.437	0.445	-0.152	0.489	0.433	-0.095	-0.59	-0.448	-0.212	-0.42	-0.529	-0.278	-0.458	-0.267	-0.261	-0.471	-0.299	-0.448	-0.873
PS417_04225	cation:H+ antiporter	NA	946784	947830	-	1047	COG0530	Ca2+/Na+ antiporter	Inorganic ion transport and metabolism	3	-0.144625	-0.0326716	-0.111954	0.500032	0.85653	0.596901	-0.680506	FALSE	FALSE	FALSE	FALSE	FALSE	305	6	0	0	-0.056	0.207	0.699	0.603	0.1	-0.187	0.082	0.046	-1.729	-0.192	-0.256	-0.529	-0.463	-0.087	-0.448	0.273	0.019	0.303	-0.032	0.277	0.362	-0.015	-0.115
PS417_04230	rare lipoprotein A	NA	947889	948260	-	372	NA	No COG Annotation	No COG Annotation	25	0.201586	0.0342193	0.167367	0.270046	0.724173	0.380811	1.33029	FALSE	FALSE	FALSE	FALSE	FALSE	305	6	0	0	-0.186	0.157	0.211	0.179	-0.168	-0.155	0.31	0.074	-0.223	0.283	0.23	0.275	0.362	-0.03	0.325	0.122	0.027	0.431	0.368	0.196	0.133	0.179	0.103
PS417_04255	rod shape-determining protein MreC	mreC	953048	954118	+	1071	COG1792	Cell shape-determining protein MreC	Cell cycle control, cell division, chromosome partitioning	20	-1.56761	-0.409221	-1.15839	0.000970324	0.281501	0.00948566	-1.38896	TRUE	FALSE	TRUE	TRUE	FALSE	306	8	1	0	NA	NA	NA	NA	NA	NA	NA	NA	NA	NA	NA	NA	NA	NA	NA	NA	NA	NA	NA	NA	NA	NA	NA
PS417_04265	septum formation protein	NA	954658	955254	+	597	COG0424	Predicted house-cleaning NTP pyrophosphatase, Maf/HAM1 superfamily	Secondary metabolites biosynthesis, transport and catabolism	19	0.0188166	-0.180881	0.199698	0.904162	0.164379	0.290717	-0.453144	FALSE	FALSE	FALSE	FALSE	FALSE	306	8	1	0	0.024	0.106	0.38	0.544	0.389	0.162	0.215	0.424	0.561	0.038	0.113	-0.014	-0.327	-0.303	0.1	-0.129	-0.034	0	0.044	0.233	0.002	0.034	-0.031
PS417_04270	RNAse G	rng	955325	956782	+	1458	COG1530	Ribonuclease G or E	Translation, ribosomal structure and biogenesis	14	-1.64037	-1.64771	0.00733347	1.05096e-11	3.67546e-10	0.965765	-22.8395	TRUE	TRUE	FALSE	FALSE	FALSE	306	8	1	0	-0.7	-0.479	0.447	1.152	-0.09	-0.401	-0.363	0.065	2.113	-0.806	-0.568	-0.725	-1.268	-1.859	0.32	-0.664	-0.83	-0.856	-0.372	-0.063	-0.275	-0.559	0.186
PS417_04275	TIGR02099 family protein	NA	956859	960674	+	3816	COG3164	Uncharacterized conserved protein YhdP, contains DUF3971 and AsmA2 domains	Function unknown	4	-1.78938	-1.64466	-0.144723	7.94736e-13	2.17169e-11	0.26613	-25.7981	TRUE	TRUE	FALSE	FALSE	FALSE	306	8	1	0	-0.041	-0.138	-0.263	-0.055	-0.087	-2.328	-0.175	-0.315	-1.931	-0.03	-0.128	-0.155	-0.063	-0.443	-0.101	-0.083	-0.151	0.061	-0.355	-0.059	-0.061	-0.124	-0.102
PS417_04280	Predicted amidohydrolase	NA	960723	961571	+	849	COG0388	Predicted amidohydrolase	General function prediction only	6	-0.000304577	0.0928888	-0.0931934	0.998042	0.321199	0.468369	-0.441859	FALSE	FALSE	FALSE	FALSE	FALSE	306	8	1	0	0.297	0.119	-0.289	0.085	0.143	0.539	0.187	-0.089	0.14	-0.108	0.166	0.073	-0.098	0.092	-0.078	0.111	0	-0.08	-0.059	0.077	-0.11	-0.076	0.003
PS417_04285	microcin-processing peptidase 2. Unknown type peptidase. MEROPS family U62	tldD	961588	963030	+	1443	COG0312	Predicted Zn-dependent protease or its inactivated homolog	General function prediction only	6	-0.298195	0.0996441	-0.397839	0.00518285	0.1805	0.00038659	-4.11117	FALSE	FALSE	FALSE	FALSE	FALSE	306	8	1	0	-0.035	-0.273	-0.323	-0.282	-0.119	-0.114	0.046	-0.101	-0.034	-0.084	-0.053	0.151	-0.127	-0.01	-0.101	0.058	-0.037	-0.115	-0.214	-0.015	-0.046	-0.017	0.125
PS417_04290	ribosome-associated protein	NA	963076	963597	-	522	COG3028	Ribosomal 50S subunit-associated protein YjgA (function unknown), DUF615 family	Translation, ribosomal structure and biogenesis	14	-0.886072	-0.554394	-0.331678	0.00146368	0.00222303	0.20722	-4.37761	TRUE	TRUE	FALSE	FALSE	FALSE	307	1	0	0	-0.128	-0.078	-0.183	-0.121	-0.43	0.373	-0.201	0.139	1.432	0.022	-0.101	0.359	-0.132	-0.052	0.209	-0.044	-0.248	0.025	-0.037	0.059	0.099	-0.142	0.283
PS417_04295	microcin-processing peptidase 1. Unknown type peptidase. MEROPS family U62	pmbA	963706	965052	+	1347	COG0312	Predicted Zn-dependent protease or its inactivated homolog	General function prediction only	6	-0.148453	0.128731	-0.277185	0.0819803	0.149941	0.0166176	-1.37945	FALSE	FALSE	FALSE	FALSE	FALSE	308	6	0	0	-0.094	0.029	0.032	-0.248	0.043	0.196	-0.017	-0.05	0.384	0.017	-0.062	0.044	0.053	-0.063	-0.037	-0.011	0.017	-0.061	0.013	0.1	0.006	-0.181	0.039
PS417_04300	FagA protein	NA	965203	965598	+	396	NA	No COG Annotation	No COG Annotation	25	-0.263255	-0.0464789	-0.216776	0.106149	0.687156	0.240074	-1.54198	FALSE	FALSE	FALSE	FALSE	FALSE	308	6	0	0	0.065	0.177	-0.081	0.387	-0.002	0.128	-0.074	0.152	-0.227	0.172	-0.102	-0.063	-0.336	0.166	0.246	-0.444	-0.047	-0.119	0.004	0.052	-0.099	-0.016	0.027
PS417_04305	fumarase, class II	fumC1	965591	966967	+	1377	COG0114	Fumarate hydratase class II	Energy production and conversion	12	-0.441153	0.27961	-0.720763	0.251318	0.303593	0.0353316	-0.438352	FALSE	FALSE	FALSE	FALSE	FALSE	308	6	0	0	0.175	-0.118	-0.513	0.041	0.298	0.015	-0.359	0.249	-0.442	0.075	0.443	-0.378	0.799	0.164	0.085	0	-0.242	0.574	0.697	0.627	0.379	-0.327	0.3
PS417_04310	Tetratricopeptide repeat-containing protein	NA	966995	967423	+	429	NA	No COG Annotation	No COG Annotation	25	-0.172509	-0.0123785	-0.160131	0.227566	0.921101	0.243129	-2.10655	FALSE	FALSE	FALSE	FALSE	FALSE	308	6	0	0	-0.254	-0.298	-0.317	0.006	-0.153	-0.02	-0.127	-0.108	-0.241	0.038	0.101	0.102	0.004	0.142	0.039	0.019	0.087	0.115	0.324	-0.274	-0.152	0.027	0.327
PS417_04315	superoxide dismutase, Fe-Mn family	sodA	967425	968036	+	612	COG0605	Superoxide dismutase	Inorganic ion transport and metabolism	3	0.0198034	-0.0666998	0.0865032	0.889563	0.483302	0.541549	0.0641633	FALSE	FALSE	FALSE	FALSE	FALSE	308	6	0	0	-0.027	0.002	-0.123	-0.012	-0.063	-0.01	-0.091	0.015	0.254	-0.28	-0.008	-0.274	-0.129	0.006	-0.278	-0.091	0.098	-0.124	0.161	-0.02	-0.262	-0.004	0.597
PS417_04320	zinc transporter, ZIP family	NA	968070	968963	+	894	COG0428	Zinc transporter ZupT	Inorganic ion transport and metabolism	3	-0.0248883	-0.010172	-0.0147163	0.870701	0.920411	0.918416	-0.551623	FALSE	FALSE	FALSE	FALSE	FALSE	308	6	0	0	-0.124	-0.124	-0.154	0.082	0.078	-0.239	0.2	0.064	0.297	0.103	0.344	-0.156	0.103	0.333	0.097	-0.14	0.253	0.203	-0.234	0.031	0.103	-0.068	0.104
PS417_04340	putative sigma-54 modulation protein	NA	970676	970981	-	306	COG1544	Ribosome-associated translation inhibitor RaiA	Translation, ribosomal structure and biogenesis	14	-0.818588	-0.444716	-0.373872	3.89632e-05	3.20876e-05	0.0256637	-8.47817	TRUE	FALSE	FALSE	FALSE	FALSE	309	10	0	0	0.1	0.142	0.042	-0.17	0.164	0.099	-0.015	0.18	0.379	-0.292	-0.397	-0.335	-0.489	-0.033	-0.145	-0.193	-0.182	-0.245	-0.396	-0.781	-1.07	0.142	-0.312
PS417_04375	phospholipid/cholesterol/gamma-HCH transport system ATP-binding protein	ttg2A	976360	977169	+	810	COG1127	ABC-type transporter Mla maintaining outer membrane lipid asymmetry, ATPase component MlaF	Cell wall/membrane/envelope biogenesis	11	-0.72552	-1.12234	0.396822	0.0568405	5.09654e-05	0.287034	-1.94773	FALSE	TRUE	FALSE	FALSE	FALSE	310	11	0	2	-0.663	-0.163	0.193	-0.166	0.443	-3.606	-0.117	-2.326	0.711	-0.299	-0.76	-0.422	-0.837	-1.345	-0.389	-0.369	-0.615	0.023	-0.389	-0.388	-0.367	-0.55	-0.528
PS417_04380	phospholipid/cholesterol/gamma-HCH transport system permease protein	ttg2B	977169	977966	+	798	COG0767	ABC-type transporter Mla maintaining outer membrane lipid asymmetry, permease component MlaE	Cell wall/membrane/envelope biogenesis	11	-1.25604	-1.37499	0.118955	0.00346133	0.000947295	0.802591	-2.06654	TRUE	TRUE	FALSE	FALSE	FALSE	310	11	0	2	-0.433	0.347	-0.072	0.113	0.182	-4.973	0.317	-0.261	1.292	-0.363	-0.082	-0.036	-0.333	-1.171	0.089	-0.186	-0.218	-0.291	-0.118	0.366	-1.633	-0.16	-0.645
PS417_04385	phospholipid/cholesterol/gamma-HCH transport system substrate-binding protein	ttg2C	977966	978433	+	468	NA	No COG Annotation	No COG Annotation	25	-0.522129	-1.03855	0.516422	0.0217395	5.61608e-09	0.0221698	-4.62408	FALSE	TRUE	FALSE	FALSE	FALSE	310	11	0	2	-0.474	-0.142	-0.429	0.084	0.38	-6.455	-0.16	-1.593	0.846	-0.214	-0.386	-0.12	-0.895	-0.49	-0.232	-0.001	0.088	-0.267	-0.028	-0.364	-0.219	-0.262	-0.562
PS417_04390	phospholipid transport system substrate-binding protein	NA	978445	979095	+	651	COG2854	ABC-type transporter Mla maintaining outer membrane lipid asymmetry, periplasmic MlaC component	Lipid transport and metabolism	7	-0.948213	-1.02074	0.0725233	0.00109207	5.7816e-10	0.770774	-6.11959	TRUE	TRUE	FALSE	FALSE	FALSE	310	11	0	2	-0.552	-0.2	-0.037	0.05	0.819	-4.823	0.148	-1.052	0.852	0.018	-0.13	0.047	-0.625	-0.276	-0.049	0.185	0.084	-0.177	-0.386	0.064	-0.028	-0.031	-0.021
PS417_04410	hypothetical protein	NA	981066	981245	+	180	NA	No COG Annotation	No COG Annotation	25	-0.811868	-1.15549	0.343624	0.0218702	8.42772e-05	0.349687	-2.4979	FALSE	TRUE	FALSE	FALSE	FALSE	310	11	0	2	0.148	0.287	0.852	0.756	0.035	0.467	0.06	0.061	0.573	-1.494	-0.8	-1.316	-1.054	-0.683	-0.495	-1.005	-1.03	-1.36	-0.901	-0.958	-0.636	-1.615	-0.501
PS417_04415	ATP phosphoribosyltransferase (homohexameric)	hisG	981254	981889	+	636	COG0040	ATP phosphoribosyltransferase	Amino acid transport and metabolism	1	-4.09669	-7.10359	3.0069	1.20316e-09	6.55958e-14	8.39993e-08	-22.3955	TRUE	TRUE	TRUE	FALSE	TRUE	310	11	0	2	-0.549	-0.072	-0.049	-0.013	-0.001	-0.15	-0.014	-0.005	0.115	-4.228	-5.849	-4.7	-5.507	-5.389	-5.537	-5.723	-5.294	-4.294	-4.142	-2.684	-2.3	-6.499	-3.929
PS417_04420	histidinol dehydrogenase	hisD	982018	983340	+	1323	COG0141	Histidinol dehydrogenase	Amino acid transport and metabolism	1	-3.58623	-5.04274	1.45651	3.35751e-12	5.01027e-14	4.92171e-06	-24.517	TRUE	TRUE	TRUE	FALSE	TRUE	310	11	0	2	-0.808	-0.085	-0.244	-0.101	-0.06	-0.054	-0.029	-0.019	0.22	-4.88	-4.804	-4.254	-4.269	-4.219	-4.819	-4.365	-4.424	-3.801	-3.67	-2.213	-2.252	-4.456	-4.088
PS417_04425	histidinol-phosphate aminotransferase	hisC1	983344	984396	+	1053	COG0079	Histidinol-phosphate/aromatic aminotransferase or cobyric acid decarboxylase	Amino acid transport and metabolism	1	-0.0541109	-0.1838	0.129689	0.682565	0.0439022	0.364818	-1.34029	FALSE	FALSE	FALSE	FALSE	FALSE	310	11	0	2	-0.325	-0.107	0.075	0.076	-0.086	0.188	0.022	0.111	-0.038	-0.052	0.027	-0.111	-0.175	0.17	-0.211	-0.062	-0.615	-0.209	0.007	0.234	-0.044	-0.003	0.097
PS417_04430	uracil permease	uraA	984521	985795	-	1275	COG2233	Xanthine/uracil permease	Nucleotide transport and metabolism	18	0.0242513	0.0857261	-0.0614748	0.837368	0.496056	0.692203	0.177415	FALSE	FALSE	FALSE	FALSE	FALSE	311	2	0	0	-0.143	-0.057	-0.398	-0.071	-0.155	-0.043	-0.128	0.081	0.501	0.054	-0.052	-0.073	0.112	0.036	-0.137	0.068	-0.017	-0.189	-0.035	0.148	0.179	0.014	-0.066
PS417_04435	uracil phosphoribosyltransferase	upp	985798	986436	-	639	COG0035	Uracil phosphoribosyltransferase	Nucleotide transport and metabolism	18	0.32442	0.0984563	0.225963	0.0497822	0.37184	0.216517	4.42758	FALSE	FALSE	FALSE	FALSE	FALSE	311	2	0	0	0.048	0.175	-0.457	0.035	-0.215	0.213	0.067	0.212	1.263	0.123	0.2	0.191	0.367	0.197	0.092	0.09	0.236	0.006	0.057	0.393	0.178	0.383	0.066
PS417_04440	hypoxanthine phosphoribosyltransferase	hpt	986601	987158	+	558	COG0634	Hypoxanthine-guanine phosphoribosyltransferase	Nucleotide transport and metabolism	18	-0.0393501	0.167757	-0.207107	0.845558	0.280099	0.328175	0.25021	FALSE	FALSE	FALSE	FALSE	FALSE	312	4	0	0	-0.106	0.323	0.395	-0.119	0.098	-0.31	-0.125	0.328	-1.003	0.275	-0.022	0.043	0.047	-0.203	0.068	0.287	0.162	-0.071	-0.068	0.132	0.082	-0.072	0.609
PS417_04445	cupin fold metalloprotein, WbuC family	NA	987162	987629	+	468	NA	No COG Annotation	No COG Annotation	25	-0.0641992	-0.161583	0.097384	0.631074	0.108677	0.508006	-0.592216	FALSE	FALSE	FALSE	FALSE	FALSE	312	4	0	0	0.139	0.039	-0.067	-0.419	0.202	-0.002	0.197	0.034	-0.139	0.08	0.082	-0.037	-0.074	0.3	0.188	0.113	0.014	-0.312	-0.144	0.28	0.159	0.209	0.372
PS417_04450	hypothetical protein	NA	987665	988150	+	486	NA	No COG Annotation	No COG Annotation	25	0.237517	0.125071	0.112446	0.0846001	0.0738665	0.386968	2.07384	FALSE	FALSE	FALSE	FALSE	FALSE	312	4	0	0	-0.228	-0.208	-0.432	-0.313	-0.393	-0.319	-0.037	0.082	0.337	0.132	0.025	-0.057	0.059	-0.037	-0.229	0.009	-0.061	0.112	0.185	-0.017	-0.114	-0.077	0.088
PS417_04455	aminopeptidase	NA	988342	988629	+	288	NA	No COG Annotation	No COG Annotation	25	-0.224877	-0.442223	0.217346	0.681935	0.25472	0.724044	0.352575	FALSE	FALSE	FALSE	FALSE	FALSE	312	4	0	0	NA	NA	NA	NA	NA	NA	NA	NA	NA	NA	NA	NA	NA	NA	NA	NA	NA	NA	NA	NA	NA	NA	NA
PS417_04475	uncharacterized lipoprotein	NA	991354	991941	+	588	COG3056	Uncharacterized lipoprotein YajG	Function unknown	4	0.229396	0.280568	-0.0511716	0.0807283	0.0148084	0.720346	2.67191	FALSE	FALSE	FALSE	FALSE	FALSE	315	1	0	0	0.109	0.056	-0.522	-0.275	0.047	-0.405	-0.14	0.036	-0.285	0.087	-0.046	-0.157	-0.122	-0.113	0.08	-0.059	0.241	-0.132	0.134	-0.056	0.131	0.006	-0.167
PS417_04485	hypothetical protein	NA	992391	992648	+	258	NA	No COG Annotation	No COG Annotation	25	0.065558	-0.0943834	0.159941	0.638049	0.418556	0.328929	0.502827	FALSE	FALSE	FALSE	FALSE	FALSE	317	1	0	0	0.171	0.154	0.245	0.25	0.41	0.395	-0.035	0.112	-1.244	0.164	0.074	0.113	-0.185	-0.173	0.045	0.191	0.117	-0.098	0.213	0.096	-0.007	0.094	0.047
PS417_04495	Cysteine-rich CPXCG	NA	994096	994278	+	183	NA	No COG Annotation	No COG Annotation	25	0.15677	0.0161118	0.140658	0.0244079	0.747647	0.0358027	2.44597	FALSE	FALSE	FALSE	FALSE	FALSE	319	3	0	0	0.11	0.203	0.224	0.104	-0.033	0.153	0.082	-0.097	-0.204	0	0.126	-0.175	0.118	0.306	0.05	0.028	0.159	0.036	0.251	0.176	0.136	0.261	0.237
PS417_04500	Putative signal transducing protein	NA	994290	994550	+	261	NA	No COG Annotation	No COG Annotation	25	0.0751328	0.0600775	0.0150553	0.816769	0.815829	0.953319	0.463489	FALSE	FALSE	FALSE	FALSE	FALSE	319	3	0	0	-0.314	-0.559	-0.856	0.401	0.525	-0.214	0.053	-0.025	0.235	-0.397	-0.413	-0.136	-0.929	-0.453	-0.723	-0.635	-0.12	-0.376	-0.488	-0.299	-0.502	-0.254	-0.8
PS417_04510	methyl-accepting chemotaxis protein	NA	995339	997477	-	2139	COG0840	Methyl-accepting chemotaxis protein	Cell motility	8	0.183099	0.0610275	0.122072	0.00325377	0.138576	0.0332008	2.54562	FALSE	FALSE	FALSE	FALSE	FALSE	320	1	0	0	-0.141	-0.134	-0.028	0.09	0.152	-0.073	0.06	0.028	0.186	-0.036	-0.073	-0.156	-0.108	-0.112	0.115	-0.098	-0.001	0.149	-0.096	-0.038	0.027	-0.074	-0.085
PS417_04515	Peptidase family M48	NA	997720	998538	+	819	NA	No COG Annotation	No COG Annotation	25	-0.0176206	0.00487645	-0.0224971	0.809977	0.938125	0.775285	-0.925954	FALSE	FALSE	FALSE	FALSE	FALSE	321	1	0	0	0.094	-0.109	0.015	-0.008	0.004	-0.121	-0.036	0.026	-0.606	-0.08	-0.054	0.194	0.062	0.068	-0.028	0.113	-0.215	0.002	-0.059	-0.022	-0.079	-0.139	-0.078
PS417_04525	16S rRNA (guanine1207-N2)-methyltransferase	rsmC	999518	1000516	-	999	COG2813	16S rRNA G1207 methylase RsmC	Translation, ribosomal structure and biogenesis	14	0.00343739	-0.00228179	0.00571919	0.981927	0.97984	0.969136	-0.837584	FALSE	FALSE	FALSE	FALSE	FALSE	323	2	0	0	0.048	0.054	-0.44	-0.201	-0.071	-0.054	-0.062	0.278	-0.15	-0.087	0.09	-0.047	-0.122	-0.139	-0.331	-0.059	-0.151	-0.152	-0.153	-0.196	-0.499	-0.207	-0.101
PS417_04530	glycerate dehydrogenase	hprA	1000547	1001512	-	966	COG1052	Lactate dehydrogenase or related 2-hydroxyacid dehydrogenase	Energy production and conversion	12	-0.457901	-0.354386	-0.103516	0.0279435	0.00785022	0.604265	-2.6738	FALSE	FALSE	FALSE	FALSE	FALSE	323	2	0	0	0.214	-0.264	-0.249	-0.259	-0.233	0.324	-0.188	-0.346	-0.729	-0.183	-0.064	-0.18	-0.263	0.068	-0.172	-0.29	-0.101	-0.225	-0.175	0.359	-0.247	-0.005	0.254
PS417_04535	resistance to homoserine/threonine (RhtB) family protein	NA	1001598	1002230	+	633	COG1280	Threonine/homoserine/homoserine lactone efflux protein	Amino acid transport and metabolism	1	0.16011	0.327853	-0.167742	0.357419	0.0254251	0.392173	0.48381	FALSE	FALSE	FALSE	FALSE	FALSE	324	1	0	0	-0.322	-0.045	0.099	-0.103	-0.106	-0.184	-0.024	0.109	-0.433	-0.014	0.354	0.355	0.235	0.192	0.476	0.067	-0.006	-0.065	0.124	0.338	0.422	0.241	-0.077
PS417_04540	fatty-acyl-CoA synthase	alkK	1002489	1004171	+	1683	COG0318	Acyl-CoA synthetase (AMP-forming)/AMP-acid ligase II	Lipid transport and metabolism	7	-0.384909	-0.0492839	-0.335625	0.000648832	0.216059	0.002083	-6.30819	FALSE	FALSE	FALSE	FALSE	FALSE	325	1	0	0	0.147	0.054	0.056	0.068	-0.022	0.146	0.102	0.041	0.153	0.125	0.129	-0.015	0.098	0.033	0.098	-0.001	0.013	-0.016	0.05	0.006	0.056	0.011	-0.038
PS417_04545	Protein of unknown function (DUF1302)	NA	1004504	1006366	+	1863	NA	No COG Annotation	No COG Annotation	25	0.521301	0.13338	0.387921	7.28206e-07	0.00525668	3.163e-05	10.0255	TRUE	FALSE	FALSE	FALSE	FALSE	326	2	0	0	0.035	0.017	-0.022	-0.45	0.046	-1.95	-0.005	-0.018	-0.362	0.072	0.125	0.046	0.024	0.196	0.082	0.061	0.085	0.052	0.069	0.15	0.153	0.139	-0.018
PS417_04550	Protein of unknown function (DUF1329)	NA	1006394	1007758	+	1365	NA	No COG Annotation	No COG Annotation	25	0.503663	0.20394	0.299722	4.19992e-08	4.96987e-05	7.94665e-05	9.93092	TRUE	FALSE	FALSE	FALSE	FALSE	326	2	0	0	0.08	-0.016	0.032	-0.043	0.017	0.057	0.105	0.112	0.121	0.056	0.163	0.001	0.1	0.028	0.082	0.069	0.029	0.104	0.156	0.072	0.167	0.131	0.086
PS417_04555	LuxR family transcriptional regulator, maltose regulon positive regulatory protein	NA	1007984	1010713	+	2730	COG2909	ATP-, maltotriose- and DNA-dependent transcriptional regulator MalT	Transcription	2	0.253167	0.0501471	0.20302	0.00331366	0.358177	0.00888205	4.0234	FALSE	FALSE	FALSE	FALSE	FALSE	327	3	0	0	0.117	-0.034	0.076	0.059	0.066	0.061	0.053	0.011	0.163	0.017	0.085	0.06	-0.059	-0.011	0.039	0.061	0.13	-0.008	0.167	0.012	0.157	0.049	-0.156
PS417_04560	Glyoxylase, beta-lactamase superfamily II	NA	1010799	1011443	+	645	COG0491	Glyoxylase or a related metal-dependent hydrolase, beta-lactamase superfamily II	General function prediction only	6	0.0170029	0.108585	-0.0915818	0.924249	0.206651	0.597105	-0.516377	FALSE	FALSE	FALSE	FALSE	FALSE	327	3	0	0	0.113	-0.014	-0.183	0.079	0.042	-0.01	0.013	-0.184	0.213	-0.17	0.025	0.121	-0.132	-0.081	-0.108	-0.13	-0.022	0.093	-0.031	-0.123	-0.08	0.003	-0.102
PS417_04565	Outer membrane protein OmpA	NA	1011636	1012409	+	774	COG2885	Outer membrane protein OmpA and related peptidoglycan-associated (lipo)proteins	Cell wall/membrane/envelope biogenesis	11	0.314895	-0.036441	0.351336	0.010123	0.653747	0.00641258	2.68359	FALSE	FALSE	FALSE	FALSE	FALSE	327	3	0	0	0.078	-0.113	-0.024	-0.051	-0.028	-0.085	-0.012	-0.107	0.231	-0.06	0.161	0.16	-0.2	0.053	0.046	0.059	0.16	0.165	0.13	0.065	0.165	0.02	0.075
PS417_04580	putative endonuclease	NA	1013735	1014106	-	372	COG0792	Predicted endonuclease distantly related to archaeal Holliday junction resolvase	Replication, recombination and repair	15	-0.0336434	-0.0708963	0.0372529	0.833366	0.461872	0.819537	-1.62714	FALSE	FALSE	FALSE	FALSE	FALSE	328	4	1	0	0.218	-0.046	-0.214	-0.091	0.295	-0.136	0.105	-0.074	0.37	0.182	0.363	0.32	0.196	0.176	0.34	0.172	0.184	0.279	0.348	0.15	0.217	0.116	-0.025
PS417_04585	hypothetical protein	NA	1014106	1015917	-	1812	COG3107	Outer membrane lipoprotein LpoA, binds and activates PBP1a	Cell wall/membrane/envelope biogenesis	11	-1.32852	-0.240808	-1.08771	5.2273e-05	0.294005	0.000866605	-2.20773	TRUE	FALSE	TRUE	TRUE	FALSE	328	4	1	0	-0.832	-0.068	0.716	0.276	-0.451	-0.005	-0.65	-0.337	4.025	-0.435	-0.542	-0.873	-0.639	-0.677	-0.681	-0.836	-0.849	-0.997	-0.387	0.253	-0.231	-0.82	-0.941
PS417_04590	16S rRNA (cytidine1402-2'-O)-methyltransferase	yraL	1016127	1016999	+	873	COG0313	16S rRNA C1402 (ribose-2'-O) methylase RsmI	Translation, ribosomal structure and biogenesis	14	0.167017	-0.300934	0.467951	0.327392	0.0844059	0.0316616	0.808191	FALSE	FALSE	FALSE	FALSE	FALSE	329	2	0	0	-0.311	-0.365	0.541	-0.741	-0.221	-0.632	-0.236	-0.269	-0.319	-0.071	-0.277	-0.312	0.125	-0.06	0.051	-0.122	-0.01	-0.388	-0.131	-0.302	-0.27	-0.43	0.963
PS417_04595	MraZ protein	mraZ	1017804	1018259	+	456	COG2001	MraZ, DNA-binding transcriptional regulator and inhibitor of RsmH methyltransferase activity	Translation, ribosomal structure and biogenesis	14	-2.27007	-0.691072	-1.579	3.57115e-05	2.87195e-05	0.00116624	-4.70776	TRUE	TRUE	TRUE	TRUE	FALSE	330	16	1	0	-0.122	-0.782	-0.969	-0.917	-0.124	-0.736	-0.648	-0.155	1.467	-0.161	-0.725	0.164	-0.04	-1.212	0.016	-0.72	-0.018	-0.145	-1.744	-0.755	-0.777	-2.495	-0.043
PS417_04675	diguanylate cyclase (GGDEF) domain-containing protein	NA	1035692	1037191	-	1500	COG2199	GGDEF domain, diguanylate cyclase (c-di-GMP synthetase) or its enzymatically inactive variants	Signal transduction mechanisms	9	-0.318162	-0.485611	0.167449	0.0258003	1.5189e-05	0.250738	-4.76117	FALSE	FALSE	FALSE	FALSE	FALSE	331	2	0	0	0.078	0.122	0.056	0.378	0.098	0.375	0.507	0.029	0.573	-0.099	0.106	0.051	0.029	-0.246	-0.139	-0.05	0.011	0.161	0.261	-0.171	0.137	0.002	0.009
PS417_04680	outer membrane porin, OprD family	NA	1037277	1038599	-	1323	NA	No COG Annotation	No COG Annotation	25	0.044884	0.0489186	-0.00403459	0.65676	0.291553	0.96889	0.5926	FALSE	FALSE	FALSE	FALSE	FALSE	331	2	0	0	0.104	0.047	0.628	-0.014	-0.035	0.091	0.164	0.085	0.086	0.076	0.004	0.021	0.03	0.033	0.026	0.128	0.034	0.034	0.048	0.043	-0.044	0.052	0.123
PS417_04685	two-component system, OmpR family, heavy metal sensor histidine kinase CusS	NA	1038863	1040227	-	1365	COG0642	Signal transduction histidine kinase	Signal transduction mechanisms	9	-0.412598	-0.281078	-0.13152	0.0233625	0.0285763	0.401134	-4.26353	FALSE	FALSE	FALSE	FALSE	FALSE	332	4	0	0	0.139	0.036	-0.07	-0.099	0.143	0.043	-0.164	0.131	0.116	-0.488	-0.17	-0.219	-0.306	-0.201	-0.536	-0.369	-0.369	-0.295	-0.255	-0.57	-0.383	-0.562	-0.013
PS417_04690	two component heavy metal response transcriptional regulator, winged helix family	cusR	1040217	1040894	-	678	COG0745	DNA-binding response regulator, OmpR family, contains REC and winged-helix (wHTH) domain	Transcription	2	0.0688388	0.0439496	0.0248892	0.639539	0.63666	0.870177	-0.377759	FALSE	FALSE	FALSE	FALSE	FALSE	332	4	0	0	-0.177	0.171	0.288	0.11	-0.097	-0.242	-0.06	-0.358	-0.069	0.195	-0.059	0.015	-0.274	0.085	0.034	0.008	-0.346	0.165	-0.374	-0.025	0.238	0.028	-0.301
PS417_04695	hydrophobic/amphiphilic exporter-1, HAE1 family	NA	1040926	1044015	-	3090	COG0841	Multidrug efflux pump subunit AcrB	Defense mechanisms	17	0.0401814	0.0263679	0.0138135	0.452567	0.562479	0.812029	0.571555	FALSE	FALSE	FALSE	FALSE	FALSE	332	4	0	0	-0.11	-0.151	0.168	-0.043	-0.018	0.061	-0.009	0.044	0.132	0.132	0.078	0.087	0.162	0.079	0.047	0.044	0.104	0.048	0.178	0.163	0.004	0.084	-0.026
PS417_04700	RND family efflux transporter, MFP subunit	NA	1044012	1045178	-	1167	COG0845	Multidrug efflux pump subunit AcrA (membrane-fusion protein)	Cell wall/membrane/envelope biogenesis	11	-0.118891	0.0409971	-0.159888	0.484666	0.689589	0.323944	-1.05062	FALSE	FALSE	FALSE	FALSE	FALSE	332	4	0	0	0.218	-0.007	0.557	-0.191	0.056	-0.169	0.101	0.098	0.109	0.005	-0.115	-0.11	-0.148	-0.084	-0.227	0.076	0.185	0.293	0.05	-0.093	-0.163	-0.012	0.022
PS417_04705	hypothetical protein	NA	1045393	1045626	+	234	NA	No COG Annotation	No COG Annotation	25	-0.358937	0.262885	-0.621821	0.171882	0.210699	0.0262459	-0.713184	FALSE	FALSE	FALSE	FALSE	FALSE	333	2	0	0	0.277	0.269	-0.411	-0.267	0.394	0.42	-0.247	-0.092	0.423	0.1	0.553	0.656	0.381	0.086	0.855	-0.175	0.394	0.12	0.171	0.229	0.632	0.438	-0.009
PS417_04710	histidine transport system substrate-binding protein	NA	1045790	1046560	+	771	COG0834	ABC-type amino acid transport/signal transduction system, periplasmic component/domain	Amino acid transport and metabolism	1	-0.0917434	0.0113375	-0.103081	0.360595	0.884547	0.376539	-1.35312	FALSE	FALSE	FALSE	FALSE	FALSE	333	2	0	0	0.006	-0.174	-0.144	-0.035	0.011	-0.122	0.011	-0.1	-0.003	-0.018	0.181	0.12	0.01	0.054	0.005	-0.184	0.12	-0.02	0.307	0.083	-0.128	-0.08	-0.213
PS417_04715	Putative zinc- or iron-chelating domain-containing protein	NA	1046604	1047347	-	744	NA	No COG Annotation	No COG Annotation	25	-0.186387	0.0229175	-0.209304	0.0921855	0.777059	0.0399654	-1.76797	FALSE	FALSE	FALSE	FALSE	FALSE	334	5	0	0	-0.094	-0.065	-0.084	0.059	-0.085	0.366	0.184	0.031	0.244	-0.085	-0.037	0.244	0.14	-0.158	-0.138	0.157	0.054	-0.318	0.089	0.184	0.007	0.096	0.029
PS417_04720	Acetyltransferase (GNAT) family protein	NA	1047455	1047937	-	483	NA	No COG Annotation	No COG Annotation	25	-0.701708	-0.55782	-0.143889	0.100917	0.176093	0.774771	-0.766084	FALSE	FALSE	FALSE	FALSE	FALSE	334	5	0	0	NA	NA	NA	NA	NA	NA	NA	NA	NA	NA	NA	NA	NA	NA	NA	NA	NA	NA	NA	NA	NA	NA	NA
PS417_04725	two-component system, chemotaxis family, response regulator CheV	NA	1047934	1048836	-	903	COG0835	Chemotaxis signal transduction protein	Cell motility	8	0.156374	0.0053925	0.150981	0.325861	0.948953	0.344857	0.782779	FALSE	FALSE	FALSE	FALSE	FALSE	334	5	0	0	0.214	-0.011	0.241	-0.155	0.007	0.076	0.005	-0.108	0.12	0.134	-0.188	-0.116	-0.01	0.227	-0.007	-0.07	0.161	0.128	0.116	-0.038	-0.232	0.075	0.073
PS417_04730	gluconate 2-dehydrogenase	tkrA	1048960	1049934	-	975	COG1052	Lactate dehydrogenase or related 2-hydroxyacid dehydrogenase	Energy production and conversion	12	-0.114145	0.0485644	-0.162709	0.265121	0.583818	0.127011	-1.14448	FALSE	FALSE	FALSE	FALSE	FALSE	334	5	0	0	-0.19	-0.095	0.09	-0.206	-0.281	0.075	-0.091	-0.081	-0.189	-0.007	-0.149	-0.088	-0.242	0.079	-0.113	0.133	0.218	0.01	0.153	-0.094	0.072	0.04	0.038
PS417_04735	transcriptional regulator, LysR family	NA	1050059	1051027	-	969	COG0583	DNA-binding transcriptional regulator, LysR family	Transcription	2	0.120721	0.0777944	0.0429266	0.203825	0.225067	0.645629	1.49403	FALSE	FALSE	FALSE	FALSE	FALSE	334	5	0	0	0.035	-0.48	-0.22	-0.144	-0.027	-0.149	-0.09	0.104	0.08	-0.142	0.072	0.079	0.146	-0.217	0.028	0.077	-0.074	-0.019	-0.262	-0.078	0.265	-0.102	-0.256
PS417_04740	efflux transporter, outer membrane factor (OMF) lipoprotein, NodT family	NA	1051208	1052719	+	1512	COG1538	Outer membrane protein TolC	Cell wall/membrane/envelope biogenesis	11	0.0808916	-0.0250404	0.105932	0.279977	0.554587	0.193384	0.514829	FALSE	FALSE	FALSE	FALSE	FALSE	335	4	0	0	-0.364	-0.087	-0.254	-0.109	-0.077	0.356	0.066	0.121	0.277	-0.02	-0.048	-0.221	0.026	-0.121	-0.098	-0.047	-0.139	0.029	0.046	-0.06	-0.075	0.029	-0.127
PS417_04745	Uncharacterized membrane protein YccC	NA	1052730	1054916	+	2187	COG1289	Uncharacterized membrane protein YccC	Function unknown	4	0.192143	-0.0343071	0.22645	0.0705213	0.668599	0.0554126	1.6382	FALSE	FALSE	FALSE	FALSE	FALSE	335	4	0	0	0.141	-0.104	0.045	-0.058	-0.008	-0.102	-0.19	-0.043	-0.06	0.3	0.074	0.15	-0.055	0.218	0.133	-0.004	0.176	0.112	0.163	0.228	0.164	0.059	0.029
PS417_04750	Protein of unknown function (DUF1656)	NA	1054906	1055106	+	201	NA	No COG Annotation	No COG Annotation	25	0.0643725	0.0870019	-0.0226295	0.630561	0.335603	0.87258	0.734044	FALSE	FALSE	FALSE	FALSE	FALSE	335	4	0	0	0.051	0.021	0.045	-0.215	-0.008	-0.162	-0.16	0.193	-0.095	-0.099	0.009	0.013	-0.243	-0.215	-0.062	0	0.023	-0.095	-0.115	0.12	-0.14	0.049	-0.021
PS417_04755	RND family efflux transporter, MFP subunit	fusE	1055117	1055977	+	861	COG1566	Multidrug resistance efflux pump	Defense mechanisms	17	0.125195	0.0282732	0.0969221	0.306994	0.745564	0.397001	0.635421	FALSE	FALSE	FALSE	FALSE	FALSE	335	4	0	0	0.206	0.492	0.057	0.265	-0.136	0.171	0.058	0.165	0.187	0.03	-0.042	0.061	0.074	0.005	-0.145	-0.035	0.057	-0.014	-0.072	0.064	0.036	-0.082	-0.098
PS417_04760	hypothetical protein	NA	1055985	1056386	-	402	COG4460	Uncharacterized protein	Function unknown	4	-0.237131	-0.0333383	-0.203792	0.178236	0.821789	0.228348	-1.63013	FALSE	FALSE	FALSE	FALSE	FALSE	336	2	0	0	0.072	0.114	0.076	0.169	-0.106	0.241	0.33	0.308	0.357	0.173	-0.153	0.143	-0.149	-0.178	-0.427	-0.07	-0.072	-0.338	-0.089	-0.04	-0.135	-0.025	0.048
PS417_04765	Predicted arabinose efflux permease, MFS family	NA	1056383	1057567	-	1185	COG2814	Predicted arabinose efflux permease, MFS family	Carbohydrate transport and metabolism	5	0.0320792	0.0669462	-0.0348671	0.73768	0.504504	0.759521	0.514115	FALSE	FALSE	FALSE	FALSE	FALSE	336	2	0	0	0.063	-0.088	0.111	0.084	-0.151	0.22	0.257	0.35	0.122	0.169	0.354	0.259	0.093	0.393	0.079	0.221	0.341	0.342	-0.017	0.051	0.256	0.176	0.056
PS417_04770	DNA-binding transcriptional regulator, LysR family	NA	1057679	1058536	+	858	COG0583	DNA-binding transcriptional regulator, LysR family	Transcription	2	-0.11651	0.204546	-0.321056	0.222346	0.00639394	0.00406196	-1.55708	FALSE	FALSE	FALSE	FALSE	FALSE	337	1	0	0	0.076	0.062	0.116	0.16	-0.013	0.006	-0.095	-0.012	-0.091	-0.006	-0.186	0.013	0.002	-0.131	-0.055	0.029	0.147	-0.031	0.044	-0.024	0.052	0.016	-0.086
PS417_04775	Short-chain dehydrogenase	NA	1058533	1059345	-	813	COG0300	Short-chain dehydrogenase	General function prediction only	6	-0.0681769	0.0355251	-0.103702	0.750019	0.756472	0.636246	-0.947901	FALSE	FALSE	FALSE	FALSE	FALSE	338	2	0	0	-0.228	0.338	-0.002	0.131	-0.039	0.1	0.027	0.017	0.059	-0.302	-0.039	-0.041	-0.064	0.021	-0.204	0.003	-0.491	-0.036	-0.112	0.166	-0.014	-0.233	-0.376
PS417_04785	hypothetical protein	NA	1060154	1060483	+	330	NA	No COG Annotation	No COG Annotation	25	0.259418	0.160902	0.0985159	0.011008	0.0291733	0.283816	2.98567	FALSE	FALSE	FALSE	FALSE	FALSE	339	1	0	0	0.012	-0.079	0.04	-0.248	0.017	-0.172	0.006	-0.145	-0.036	-0.207	-0.098	-0.082	0.006	-0.058	-0.102	-0.206	-0.051	-0.059	-0.018	-0.031	-0.174	0.117	-0.209
PS417_04790	mannose-1-phosphate guanylyltransferase (GDP) /mannose-6-phosphate isomerase, type 2	algA	1060574	1062025	-	1452	COG0836	Mannose-1-phosphate guanylyltransferase	Cell wall/membrane/envelope biogenesis	11	-0.0607992	-0.00303883	-0.0577604	0.553092	0.961218	0.574903	-1.02497	FALSE	FALSE	FALSE	FALSE	FALSE	340	4	0	0	0.063	-0.012	-0.075	-0.103	0.066	0.109	0.168	0.091	0.133	0.063	-0.045	-0.092	-0.053	-0.008	-0.017	0.125	-0.103	-0.002	0.074	0.038	-0.015	-0.033	-0.009
PS417_04795	alginate O-acetyltransferase complex protein AlgF	algF	1062199	1062855	-	657	NA	No COG Annotation	No COG Annotation	25	-0.0366564	-0.0290164	-0.00764004	0.721738	0.681173	0.945389	-0.971189	FALSE	FALSE	FALSE	FALSE	FALSE	340	4	0	0	0.102	0.143	-0.384	-0.018	-0.116	-0.137	0.033	0.172	0.291	0.015	0.179	0.096	0.002	0.047	0.297	0.019	0.147	0.279	0.024	-0.049	0.202	0.018	-0.061
PS417_04800	alginate O-acetyltransferase complex protein AlgJ	algJ	1062872	1064056	-	1185	NA	No COG Annotation	No COG Annotation	25	0.145996	-0.00719873	0.153195	0.545935	0.972943	0.520309	0.882928	FALSE	FALSE	FALSE	FALSE	FALSE	340	4	0	0	-0.503	0.238	-0.56	-0.154	-0.308	-0.298	0.016	0.343	0.227	0.211	-0.17	-0.178	0.137	0.276	0.284	0.244	0.04	-0.337	-0.306	-0.119	0.458	0.391	-0.143
PS417_04805	alginate O-acetyltransferase complex protein AlgI	algI	1064068	1065600	-	1533	COG1696	D-alanyl-lipoteichoic acid acyltransferase DltB, MBOAT superfamily	Cell wall/membrane/envelope biogenesis	11	-0.0662218	-0.116071	0.0498492	0.231931	0.0821603	0.5216	-1.5598	FALSE	FALSE	FALSE	FALSE	FALSE	340	4	0	0	0.087	-0.102	-0.209	0.036	-0.18	-0.017	0.024	0.011	0.164	-0.005	-0.225	-0.07	-0.141	-0.074	-0.074	-0.103	-0.04	-0.029	-0.11	-0.114	-0.2	-0.102	-0.035
PS417_04810	poly(beta-D-mannuronate) lyase	algL	1065819	1066928	-	1110	NA	No COG Annotation	No COG Annotation	25	-0.182728	0.000960002	-0.183688	0.201477	0.991972	0.190508	-1.49715	FALSE	FALSE	FALSE	FALSE	FALSE	341	8	0	0	0.282	0.251	-0.133	0.128	0.052	0.166	-0.092	0.154	0.219	-0.031	0.163	0.081	0.056	0.052	-0.058	-0.057	-0.177	0.23	0.092	0.144	-0.023	0.087	0.092
PS417_04815	alginate biosynthesis protein AlgX	algX	1066937	1068385	-	1449	NA	No COG Annotation	No COG Annotation	25	-0.134137	0.0166914	-0.150828	0.364746	0.830799	0.311719	-1.3372	FALSE	FALSE	FALSE	FALSE	FALSE	341	8	0	0	-0.015	-0.434	-0.421	-0.38	-0.197	-0.288	-0.258	-0.085	0.117	0.032	-0.148	-0.22	-0.199	-0.11	-0.081	-0.288	-0.338	-0.143	-0.138	-0.104	-0.109	-0.125	-0.068
PS417_04820	poly(beta-D-mannuronate) C5 epimerase	algG	1068397	1069986	-	1590	NA	No COG Annotation	No COG Annotation	25	-0.0144568	-0.0374099	0.0229531	0.875158	0.603895	0.795836	-0.217976	FALSE	FALSE	FALSE	FALSE	FALSE	341	8	0	0	0.122	0.002	-0.051	0.033	0.152	0.185	0.186	0.05	0.051	0.071	0.035	0.168	0.029	0.024	0.02	0.03	0.044	0.14	0.113	-0.1	-0.051	-0.184	0.022
PS417_04825	alginate production protein	algE	1069986	1071473	-	1488	NA	No COG Annotation	No COG Annotation	25	0.143133	0.0628391	0.0802937	0.0327785	0.23865	0.287355	0.944607	FALSE	FALSE	FALSE	FALSE	FALSE	341	8	0	0	-0.176	-0.049	-0.585	0.088	-0.041	-0.047	-0.035	-0.042	0.252	0.035	-0.22	0.062	-0.038	-0.002	0.09	-0.26	-0.089	-0.04	-0.095	0.066	-0.115	-0.003	-0.013
PS417_04830	alginate biosynthesis protein AlgK	algK	1071470	1072849	-	1380	NA	No COG Annotation	No COG Annotation	25	4.41244e-05	0.106191	-0.106146	0.999644	0.231158	0.351844	-0.134534	FALSE	FALSE	FALSE	FALSE	FALSE	341	8	0	0	0.113	0.054	0.05	0.105	0.014	0.067	-0.03	-0.125	0.251	-0.125	-0.23	0	-0.106	-0.086	-0.051	-0.165	0.008	0.01	0.027	-0.247	-0.206	-0.154	-0.179
PS417_04835	alginate biosynthesis protein Alg44	NA	1072984	1074150	-	1167	NA	No COG Annotation	No COG Annotation	25	-0.0986738	-0.0213266	-0.0773473	0.672678	0.899404	0.732556	-0.784556	FALSE	FALSE	FALSE	FALSE	FALSE	341	8	0	0	-0.023	-0.301	-0.287	0.116	-0.067	-0.112	-0.219	-0.109	-0.148	-0.133	-0.042	-0.41	0.599	-0.526	-0.074	0.021	0.114	0.365	0.06	-0.81	0.322	0.143	0.134
PS417_04840	glycosyltransferase Alg8	NA	1074189	1075679	-	1491	COG1215	Glycosyltransferase, catalytic subunit of cellulose synthase and poly-beta-1,6-N-acetylglucosamine synthase	Cell motility	8	0.0755817	0.0525449	0.0230368	0.481041	0.415802	0.826539	0.761509	FALSE	FALSE	FALSE	FALSE	FALSE	341	8	0	0	-0.14	0.09	-0.214	-0.077	-0.191	-0.091	0.025	-0.033	0.231	-0.038	0.04	0.117	-0.061	-0.042	0.049	0.096	0.115	0.089	-0.056	0.064	0.116	-0.044	-0.033
PS417_04845	GDP-mannose 6-dehydrogenase	algD	1075754	1077070	-	1317	COG1004	UDP-glucose 6-dehydrogenase	Cell wall/membrane/envelope biogenesis	11	-0.0558207	0.0477159	-0.103537	0.520173	0.54387	0.233709	-1.16008	FALSE	FALSE	FALSE	FALSE	FALSE	341	8	0	0	-0.094	-0.013	-0.382	0.076	0	-0.052	-0.03	0.18	0.038	0.103	-0.034	0.093	0.098	-0.006	-0.002	-0.001	-0.049	0.107	0.049	0.195	-0.003	-0.108	-0.056
PS417_04850	hypothetical protein	NA	1077907	1078686	-	780	COG3022	Cytoplasmic iron level regulating protein YaaA, DUF328/UPF0246 family	Inorganic ion transport and metabolism	3	0.309421	0.120435	0.188986	0.000825264	0.0325866	0.0273123	4.19269	FALSE	FALSE	FALSE	FALSE	FALSE	342	1	0	0	-0.035	0.066	-0.088	-0.118	0.172	0.32	0.071	0.083	0.021	-0.013	-0.033	0.093	0.005	-0.024	-0.101	-0.138	0.068	0.076	0.16	-0.107	-0.008	0.012	0.101
PS417_04855	Peptidoglycan/xylan/chitin deacetylase, PgdA/CDA1 family	NA	1078856	1079980	+	1125	COG0726	Peptidoglycan/xylan/chitin deacetylase, PgdA/CDA1 family	Carbohydrate transport and metabolism	5	0.173652	0.0720877	0.101565	0.0145658	0.169737	0.0781613	2.88844	FALSE	FALSE	FALSE	FALSE	FALSE	343	1	0	0	0.125	-0.013	0.057	-0.018	0.029	0.112	0.049	0.004	0.089	0.002	0.104	0.053	0.052	0.075	0.003	0.056	0.044	0.039	0.223	-0.028	0.1	0.006	0.099
PS417_04860	PhoH-like ATPase	NA	1080320	1081714	+	1395	COG1875	Predicted ribonuclease YlaK, contains NYN-type RNase and PhoH-family ATPase domains	General function prediction only	6	-0.0398995	-0.0959025	0.056003	0.704383	0.270741	0.553599	-0.658635	FALSE	FALSE	FALSE	FALSE	FALSE	344	4	0	0	0.077	0.022	0.162	-0.273	0.03	-0.005	-0.168	-0.204	-0.004	-0.302	-0.269	-0.263	-0.645	-0.552	0.063	-0.171	-0.351	-0.091	-0.675	-0.976	-1.067	-0.296	0.501
PS417_04865	cyclic pyranopterin monophosphate synthase subunit MoaC	moaC	1081882	1082355	+	474	COG0315	Molybdenum cofactor biosynthesis enzyme	Coenzyme transport and metabolism	10	-1.12802	-0.887337	-0.240683	5.60417e-07	7.33544e-07	0.18752	-5.3558	TRUE	TRUE	FALSE	FALSE	FALSE	344	4	0	0	0.1	0.136	-0.237	-0.085	0.386	-0.272	-0.235	-0.228	-0.351	-0.122	-0.061	0.058	0.042	-0.144	-0.053	-0.238	-0.038	-0.064	-0.007	0.095	-0.475	-2.454	-0.283
PS417_04875	molybdopterin synthase catalytic subunit	moaE	1082597	1083046	+	450	COG0314	Molybdopterin synthase catalytic subunit	Coenzyme transport and metabolism	10	-0.857691	-0.881416	0.0237244	0.0170402	0.00191332	0.936644	-1.86861	FALSE	TRUE	FALSE	FALSE	FALSE	344	4	0	0	0.437	0.56	0.425	0.419	0.945	0.139	0.048	-0.192	-0.144	-0.138	0.464	0.197	0.02	-0.081	-0.382	-0.029	0.002	0.217	-0.05	-0.52	-0.412	-2.534	0.086
PS417_04880	hypothetical protein	NA	1083294	1084265	+	972	NA	No COG Annotation	No COG Annotation	25	-0.0401209	0.096869	-0.13699	0.53244	0.161213	0.0480277	-1.33235	FALSE	FALSE	FALSE	FALSE	FALSE	345	2	0	0	-0.039	-0.067	0.082	0.074	0.115	0.097	-0.073	0.028	-0.149	0.255	0.282	0.182	0.177	0.342	0.11	0.138	0.17	0.202	0.19	0.157	0.104	0.137	0.046
PS417_04885	RHS repeat-associated core domain-containing protein	NA	1084319	1089088	+	4770	COG3209	Uncharacterized conserved protein RhaS, contains 28 RHS repeats	General function prediction only	6	0.0871852	0.00127537	0.0859098	0.00451412	0.951972	0.00613788	2.46336	FALSE	FALSE	FALSE	FALSE	FALSE	345	2	0	0	0.003	0.018	0.08	0.015	0.017	-0.044	0.056	0.013	-0.04	0.037	0.023	-0.004	-0.019	0.018	0.059	0.026	0.037	-0.034	0.017	0.063	0.003	-0.017	0.053
PS417_04890	ATP-dependent RNA helicase RhlB	rhlB	1089204	1090667	-	1464	COG0513	Superfamily II DNA and RNA helicase	Replication, recombination and repair	15	0.183847	-0.143552	0.327399	0.0542133	0.00859357	0.00178853	2.17284	FALSE	FALSE	FALSE	FALSE	FALSE	346	2	0	0	0.011	-0.167	-0.112	-0.029	-0.049	-0.009	-0.103	-0.004	-0.031	-0.198	-0.061	-0.116	0.083	-0.007	-0.066	-0.012	0.031	0.026	0.167	-0.048	0.029	-0.05	-0.066
PS417_04895	phospholipase/carboxylesterase	estB	1090770	1091426	-	657	COG0400	Predicted esterase	General function prediction only	6	-0.242095	-0.165409	-0.0766862	0.135463	0.0932718	0.614741	-1.87071	FALSE	FALSE	FALSE	FALSE	FALSE	346	2	0	0	0.236	0.017	-0.289	-0.287	0.147	-0.089	0.041	0.122	0.051	-0.251	-0.098	-0.355	0.061	-0.244	0.059	0.121	-0.034	-0.112	0.051	-0.122	-0.339	-0.206	-0.083
PS417_04900	amino acid ABC transporter substrate-binding protein, PAAT family	aapJ	1091773	1092804	+	1032	COG0834	ABC-type amino acid transport/signal transduction system, periplasmic component/domain	Amino acid transport and metabolism	1	-0.1189	0.0813315	-0.200231	0.398968	0.310572	0.168967	-2.50636	FALSE	FALSE	FALSE	FALSE	FALSE	347	4	0	0	0.103	-0.064	0.136	-0.05	-0.068	0.018	0.014	0.08	-0.012	0.006	0.189	-0.202	0.107	0.207	-0.047	-0.018	0.091	0.058	0.146	0.003	0.047	-0.077	0.011
PS417_04905	amino acid ABC transporter membrane protein 1, PAAT family	aapQ	1092877	1094058	+	1182	COG4597	ABC-type amino acid transport system, permease component	Amino acid transport and metabolism	1	0.154666	-0.138361	0.293027	0.33895	0.15179	0.088295	0.597926	FALSE	FALSE	FALSE	FALSE	FALSE	347	4	0	0	-0.001	-0.101	0.036	-0.248	0.13	-0.267	-0.105	-0.168	-0.163	-0.065	-0.161	-0.387	0.04	0.041	-0.317	-0.015	-0.011	-0.094	0.156	0.267	-0.058	-0.016	-0.067
PS417_04910	amino acid ABC transporter membrane protein 2, PAAT family	NA	1094069	1095166	+	1098	COG0765	ABC-type amino acid transport system, permease component	Amino acid transport and metabolism	1	-0.186491	-0.0345001	-0.151991	0.142974	0.638825	0.204473	-2.40203	FALSE	FALSE	FALSE	FALSE	FALSE	347	4	0	0	-0.025	-0.136	0.034	0.04	0.191	0.111	-0.198	-0.005	0.109	0.127	0.027	0.226	0.164	-0.01	0.137	-0.001	-0.008	0.03	0.087	-0.084	-0.033	-0.17	-0.084
PS417_04915	amino acid ABC transporter ATP-binding protein, PAAT family	glnQ	1095178	1095942	+	765	COG1126	ABC-type polar amino acid transport system, ATPase component	Amino acid transport and metabolism	1	-0.593662	-0.0829448	-0.510717	0.01124	0.529678	0.0335501	-1.57045	TRUE	FALSE	FALSE	FALSE	FALSE	347	4	0	0	0.288	-0.321	0.332	-0.287	-0.209	-0.088	-0.192	0.346	0.044	-0.188	0.221	0.003	0.281	-0.033	0.184	-0.213	-0.592	0.249	0.249	0.001	0.374	-0.057	0.121
PS417_04920	DNA-binding transcriptional regulator, FadR family	NA	1096155	1096814	+	660	COG2186	DNA-binding transcriptional regulator, FadR family	Transcription	2	0.185194	-0.0432521	0.228446	0.285735	0.694578	0.174497	1.71815	FALSE	FALSE	FALSE	FALSE	FALSE	348	2	0	0	-0.067	0.119	-0.509	-0.442	-0.227	-0.173	0.006	-0.064	0.067	0.106	0.196	-0.224	0.067	-0.295	-0.066	0.13	-0.154	-0.582	-0.365	-0.214	-0.107	-0.109	-0.201
PS417_04925	MFS transporter, CP family, cyanate transporter	NA	1096804	1098069	+	1266	COG2807	Cyanate permease	Inorganic ion transport and metabolism	3	0.143829	-0.0147185	0.158548	0.229196	0.849173	0.224752	1.86622	FALSE	FALSE	FALSE	FALSE	FALSE	348	2	0	0	0.134	-0.072	-0.144	-0.239	-0.016	0.061	-0.014	0.062	0.01	0.009	-0.051	-0.108	0.03	-0.088	0.01	0.097	0.029	0.006	0.011	0.033	0.034	0.03	0.069
PS417_04930	Protein of unknown function (DUF1120)	NA	1098066	1098704	-	639	NA	No COG Annotation	No COG Annotation	25	0.199617	0.0592227	0.140394	0.0858653	0.521511	0.264433	1.42135	FALSE	FALSE	FALSE	FALSE	FALSE	349	9	0	0	0.307	0.151	0.325	0.223	0.217	-0.008	-0.253	0.257	0.135	-0.046	0.256	-0.39	-0.078	0.053	-0.061	0.007	0.013	0.121	0.028	-0.284	0.147	-0.101	-0.291
PS417_04935	Protein of unknown function (DUF1120)	NA	1098722	1099846	-	1125	NA	No COG Annotation	No COG Annotation	25	0.200479	0.116248	0.0842311	0.14127	0.193559	0.544705	1.01264	FALSE	FALSE	FALSE	FALSE	FALSE	349	9	0	0	-0.253	0.075	-0.051	-0.183	-0.204	-0.237	-0.059	-0.057	0.12	-0.134	-0.119	-0.114	-0.377	-0.062	0.048	-0.324	-0.171	0.016	-0.08	-0.007	0.145	-0.475	-0.208
PS417_04940	Outer membrane usher protein FimD/PapC	NA	1099857	1102298	-	2442	COG3188	Outer membrane usher protein FimD/PapC	Cell motility	8	0.139829	-0.0147983	0.154627	0.325574	0.856543	0.308317	1.08577	FALSE	FALSE	FALSE	FALSE	FALSE	349	9	0	0	0.322	0.159	0.174	0.135	-0.122	-0.15	0.086	0.259	-0.007	-0.184	-0.201	-0.122	-0.024	-0.245	-0.141	-0.238	-0.347	-0.213	-0.089	-0.2	-0.24	-0.159	-0.061
PS417_04945	P pilus assembly protein, chaperone PapD	NA	1102423	1103145	-	723	COG3121	P pilus assembly protein, chaperone PapD	Extracellular structures	22	0.121112	0.107394	0.0137175	0.271684	0.274419	0.914108	0.947922	FALSE	FALSE	FALSE	FALSE	FALSE	349	9	0	0	0.224	-0.035	-0.31	0.099	0.039	0.267	0.03	0.052	0.107	-0.124	-0.238	0.175	-0.063	-0.077	-0.185	-0.017	0.204	0.101	-0.148	-0.181	-0.012	-0.135	-0.102
PS417_04950	Protein of unknown function (DUF1120)	NA	1103225	1103851	-	627	NA	No COG Annotation	No COG Annotation	25	-0.0209981	-0.0837635	0.0627653	0.846266	0.244139	0.554499	-1.02742	FALSE	FALSE	FALSE	FALSE	FALSE	349	9	0	0	-0.239	0.146	0.112	0.02	0.065	-0.036	0.093	-0.011	-0.127	0.07	0.172	0.11	-0.205	0.113	0.055	0.154	0.061	-0.087	0.159	0.22	0.002	0.147	-0.04
PS417_04955	Protein of unknown function (DUF1120)	NA	1103904	1104527	-	624	NA	No COG Annotation	No COG Annotation	25	0.134479	0.0871627	0.0473163	0.257459	0.196831	0.685232	1.48698	FALSE	FALSE	FALSE	FALSE	FALSE	349	9	0	0	-0.194	0.059	0.055	0.042	0.107	-0.055	0.174	-0.072	0.007	-0.051	0.047	0.088	-0.134	0.073	-0.19	0.014	-0.105	0.088	-0.06	0.241	0.046	-0.111	-0.191
PS417_04960	Protein of unknown function (DUF1120)	NA	1104610	1105236	-	627	NA	No COG Annotation	No COG Annotation	25	0.00711496	0.179087	-0.171972	0.985562	0.270948	0.661159	0.894712	FALSE	FALSE	FALSE	FALSE	FALSE	349	9	0	0	0.116	-0.018	0.076	0.27	-0.165	-0.792	0.083	-0.116	-0.336	0.055	0.108	0.452	0.054	0.09	0.543	0.63	0.416	0.017	-0.133	0.135	-0.06	0.319	0.717
PS417_04965	Protein of unknown function (DUF1120)	NA	1105283	1105903	-	621	NA	No COG Annotation	No COG Annotation	25	0.0308106	-0.174504	0.205315	0.915192	0.234743	0.453215	0.747353	FALSE	FALSE	FALSE	FALSE	FALSE	349	9	0	0	0.13	0.028	-0.012	-0.237	-0.734	0.263	-0.05	-0.154	0.06	0.397	-0.081	-0.206	-0.029	0.201	0.248	-0.082	0.036	0.078	0.001	0.352	-0.285	0.213	-0.361
PS417_04970	Protein of unknown function (DUF1120)	NA	1105945	1106574	-	630	NA	No COG Annotation	No COG Annotation	25	-1.02326	-0.424276	-0.598981	0.0354101	0.405222	0.300122	-0.917273	FALSE	FALSE	FALSE	FALSE	FALSE	349	9	0	0	NA	NA	NA	NA	NA	NA	NA	NA	NA	NA	NA	NA	NA	NA	NA	NA	NA	NA	NA	NA	NA	NA	NA
PS417_04975	CheY chemotaxis protein or a CheY-like REC (receiver) domain	NA	1106992	1107819	+	828	COG0784	CheY chemotaxis protein or a CheY-like REC (receiver) domain	Signal transduction mechanisms	9	-0.0156813	0.0760161	-0.0916974	0.918791	0.595876	0.562457	-0.0644579	FALSE	FALSE	FALSE	FALSE	FALSE	350	7	0	0	-0.216	0.102	0.265	0.068	0.097	-0.292	0.148	0.288	0.038	-0.066	0.348	0.454	0.586	0.133	0.081	-0.16	-0.06	0.374	0.066	-0.127	0.45	0.159	-0.28
PS417_04980	two component transcriptional regulator, LuxR family	NA	1108001	1108636	+	636	COG2197	DNA-binding response regulator, NarL/FixJ family, contains REC and HTH domains	Transcription	2	0.556778	0.118623	0.438155	0.000542814	0.344745	0.00589544	4.06829	TRUE	FALSE	FALSE	FALSE	FALSE	350	7	0	0	-0.052	0.067	-0.143	-0.241	-0.179	-0.628	-0.093	-0.348	-0.282	0.051	-0.17	-0.22	-0.244	-0.179	0.059	-0.023	-0.042	-0.102	-0.129	-0.071	-0.214	0.155	-0.098
PS417_04985	Ketosteroid isomerase-related protein	NA	1108741	1109211	+	471	COG3631	Ketosteroid isomerase-related protein	General function prediction only	6	0.310975	0.069437	0.241538	0.0166024	0.448501	0.0864115	2.5024	FALSE	FALSE	FALSE	FALSE	FALSE	350	7	0	0	0.316	0.051	0.514	0.204	0.142	-0.194	0.195	0.131	0.145	0.179	0.053	-0.197	-0.331	0.011	0.03	0.335	0.272	0.237	-0.133	-0.248	0.156	-0.034	0.007
PS417_04990	putative endonuclease	NA	1109248	1109523	+	276	COG2827	Predicted endonuclease, GIY-YIG superfamily	Replication, recombination and repair	15	0.152132	0.00664103	0.145491	0.381274	0.95565	0.416934	0.436667	FALSE	FALSE	FALSE	FALSE	FALSE	350	7	0	0	0.108	0.224	0.045	0.054	0.071	-0.096	-0.047	-0.109	-0.438	0.419	0.159	-0.125	0.422	0.281	0.25	-0.176	-0.042	0.35	0.343	0.02	0.37	0.243	0.334
PS417_04995	Glutathione S-transferase	NA	1109599	1110534	+	936	COG0625	Glutathione S-transferase	Posttranslational modification, protein turnover, chaperones	13	0.606498	0.136756	0.469742	9.29461e-08	0.0189705	5.02681e-06	4.71742	TRUE	FALSE	FALSE	FALSE	FALSE	350	7	0	0	0.055	-0.055	0.184	0.114	-0.055	0.047	0.214	0.118	0.101	0.138	-0.028	-0.266	0.121	-0.156	-0.174	0.108	-0.005	-0.099	0.039	-0.061	-0.158	-0.007	-0.072
PS417_05000	iron complex outermembrane recepter protein	NA	1110694	1113069	+	2376	COG1629	Outer membrane receptor proteins, mostly Fe transport	Inorganic ion transport and metabolism	3	0.122481	0.0222131	0.100268	0.2017	0.629758	0.314343	1.45438	FALSE	FALSE	FALSE	FALSE	FALSE	350	7	0	0	-0.099	0.016	0.097	-0.058	0.083	-0.009	0.046	-0.013	-0.025	0.022	-0.083	-0.055	0.053	-0.038	0.008	-0.059	-0.071	0.067	-0.011	0.178	-0.078	-0.01	0.013
PS417_05005	D-alanyl-D-alanine carboxypeptidase / D-alanyl-D-alanine-endopeptidase (penicillin-binding protein 4)	NA	1113121	1114566	+	1446	COG2027	D-alanyl-D-alanine carboxypeptidase	Cell wall/membrane/envelope biogenesis	11	0.145864	0.0157267	0.130137	0.061281	0.81367	0.101865	1.73079	FALSE	FALSE	FALSE	FALSE	FALSE	350	7	0	0	-0.174	-0.116	-0.167	-0.132	0.04	-0.075	0.079	0.143	0.202	-0.07	-0.013	-0.037	-0.01	0.022	-0.129	-0.025	-0.022	-0.028	-0.072	-0.056	-0.081	-0.226	-0.082
PS417_05010	transcriptional regulator, IclR family	NA	1114568	1115347	-	780	COG1414	DNA-binding transcriptional regulator, IclR family	Transcription	2	-0.0961129	-0.191422	0.0953092	0.718724	0.262645	0.724166	-0.247784	FALSE	FALSE	FALSE	FALSE	FALSE	351	1	0	0	-0.025	0.164	0.048	0.05	-0.172	-0.136	-0.058	-0.046	-0.217	0.032	0.477	-0.117	0.112	0.246	-0.119	0.314	-0.393	-0.527	-0.359	0.139	-0.284	-0.424	-0.201
PS417_05015	homogentisate 1,2-dioxygenase	hmgA	1115468	1116751	+	1284	COG3508	Homogentisate 1,2-dioxygenase	Secondary metabolites biosynthesis, transport and catabolism	19	0.0657938	-0.0113377	0.0771315	0.646397	0.921687	0.52381	0.033969	FALSE	FALSE	FALSE	FALSE	FALSE	352	4	0	0	-0.028	-0.001	-0.089	0.269	0.023	0.027	0.285	-0.053	-0.04	0.125	-0.02	0.055	-0.102	-0.134	0.081	-0.189	-0.104	-0.33	-0.078	0.016	-0.128	-0.051	0.005
PS417_05025	maleylacetoacetate isomerase	NA	1118054	1118695	+	642	COG0625	Glutathione S-transferase	Posttranslational modification, protein turnover, chaperones	13	-0.109582	-0.294367	0.184785	0.740114	0.0716061	0.582217	0.566922	FALSE	FALSE	FALSE	FALSE	FALSE	352	4	0	0	-0.196	-0.3	-0.158	-0.588	0.011	0.004	-0.107	-0.271	-0.013	0.464	-0.2	0.301	-0.684	-0.233	0.267	-0.313	-0.008	0.251	0.193	0.143	-0.904	-0.167	-0.899
PS417_05030	MFS transporter, AAHS family, 4-hydroxybenzoate transporter	NA	1118735	1120102	+	1368	COG2271	Sugar phosphate permease	Carbohydrate transport and metabolism	5	0.18222	-0.00938851	0.191609	0.111735	0.876706	0.109277	1.72973	FALSE	FALSE	FALSE	FALSE	FALSE	352	4	0	0	-0.234	0.048	0.08	-0.127	-0.044	-0.068	0.028	-0.078	0.173	-0.007	-0.021	-0.273	-0.15	-0.107	-0.301	0.005	0.133	-0.037	-0.032	0.056	0.01	0	-0.021
PS417_05035	Regulator of sirC expression, contains transglutaminase-like and TPR domains	NA	1120099	1120902	-	804	COG2912	Regulator of sirC expression, contains transglutaminase-like and TPR domains	Signal transduction mechanisms	9	0.238767	0.14762	0.0911466	0.0297948	0.138235	0.45033	2.14387	FALSE	FALSE	FALSE	FALSE	FALSE	353	1	0	0	0.059	-0.05	0.188	0.382	0.091	0.064	0.079	0.119	0.123	0.053	0.46	0.159	0.335	0.303	0.241	0.358	0.101	0.019	0.231	-0.297	0.162	0.456	-0.175
PS417_05040	leucine dehydrogenase	ldh	1121090	1122109	+	1020	COG0334	Glutamate dehydrogenase/leucine dehydrogenase	Amino acid transport and metabolism	1	-0.0288841	-0.104783	0.0758986	0.824551	0.35348	0.609732	-0.0658755	FALSE	FALSE	FALSE	FALSE	FALSE	354	1	0	0	0.181	-0.223	-0.6	-0.345	-0.273	-0.268	-0.409	-0.398	-0.284	0.101	0.035	0.385	-0.1	-0.188	0.045	0.025	0.065	0.01	0.199	-0.098	0.257	0.13	-0.179
PS417_05045	Acetamidase/formamidase	NA	1122118	1123425	-	1308	COG2421	Acetamidase/formamidase	Energy production and conversion	12	0.308675	0.0880207	0.220654	0.110762	0.366808	0.259611	1.61135	FALSE	FALSE	FALSE	FALSE	FALSE	355	1	0	0	0.116	0.243	-0.236	-0.073	0.302	0.09	0.253	0.117	0.232	-0.409	-0.313	-0.309	0.126	0.023	-0.089	-0.578	0.071	-0.288	-0.15	-0.348	-0.188	-0.126	0.712
PS417_05050	carboxymethylenebutenolidase	NA	1123673	1124386	+	714	COG0412	Dienelactone hydrolase	Secondary metabolites biosynthesis, transport and catabolism	19	-0.191167	0.0623112	-0.253478	0.208143	0.53325	0.117887	-1.1975	FALSE	FALSE	FALSE	FALSE	FALSE	356	1	0	0	0.226	0.398	0.623	0.254	-0.001	0.236	0.154	0.031	0.383	0.046	-0.067	0.248	0.095	0.224	0.276	-0.164	-0.013	0.073	0.038	-0.374	0.137	0.121	0.051
PS417_05055	hypothetical protein	NA	1124476	1124736	-	261	COG3141	dsDNA-binding SOS-regulon protein, induction by DNA damage requires cAMP	Replication, recombination and repair	15	0.107427	-0.0584112	0.165838	0.396002	0.548864	0.250144	1.09437	FALSE	FALSE	FALSE	FALSE	FALSE	357	1	0	0	0.229	0.196	0.196	-0.047	-0.106	-0.055	0.076	0.039	0.068	-0.189	-0.125	-0.168	0.139	-0.222	-0.276	-0.132	-0.111	0.167	0.008	-0.312	-0.155	-0.247	-0.309
PS417_05060	Phosphate starvation-inducible membrane PsiE	NA	1125011	1125499	+	489	COG3223	Phosphate starvation-inducible membrane PsiE (function unknown)	General function prediction only	6	0.0180284	0.0440692	-0.0260408	0.844986	0.481559	0.760357	0.422402	FALSE	FALSE	FALSE	FALSE	FALSE	358	1	0	0	0.037	-0.168	0.083	0.109	0.2	0.12	0.003	-0.045	0.084	-0.197	-0.164	-0.148	-0.426	0.086	-0.029	-0.091	-0.078	-0.202	-0.195	-0.016	0.055	-0.17	-0.113
PS417_05065	Protein of unknown function (DUF3509)	NA	1125496	1125810	-	315	NA	No COG Annotation	No COG Annotation	25	0.0229922	0.108389	-0.085397	0.930742	0.456118	0.757571	0.502281	FALSE	FALSE	FALSE	FALSE	FALSE	359	1	0	0	-0.101	-0.833	-0.096	-0.413	-0.537	-0.314	-0.391	-0.199	-0.619	-0.234	-0.303	-0.192	0.163	-0.487	0.075	0.243	0.209	-0.049	0.179	0.288	-0.744	-0.092	-0.394
PS417_05070	serine transporter	sdaC	1126088	1127374	-	1287	COG0814	Amino acid permease	Amino acid transport and metabolism	1	0.940386	-0.014642	0.955028	2.18062e-14	0.793482	2.21084e-14	5.24269	TRUE	FALSE	TRUE	FALSE	TRUE	360	2	0	1	-0.246	-0.58	0.204	-0.017	-0.177	-0.239	-0.08	-0.048	-0.042	0.171	0.295	0.141	0.117	0.085	0.124	0.142	0.234	0.234	0.416	0.126	0.108	0.2	-0.008
PS417_05075	L-serine ammonia-lyase	sdaA	1127436	1128812	-	1377	COG1760	L-serine deaminase	Amino acid transport and metabolism	1	0.037096	0.0439371	-0.00684106	0.604977	0.509546	0.934582	0.194967	FALSE	FALSE	FALSE	FALSE	FALSE	360	2	0	1	0.319	1.624	-0.094	0.064	-0.046	0.201	-0.01	-0.129	0.236	0.1	-0.021	-0.113	-0.023	0.02	-0.009	-0.016	-0.154	-0.278	0.046	-0.048	0.018	-0.051	-0.148
PS417_05080	transcriptional regulator, LysR family	NA	1128950	1129897	+	948	COG0583	DNA-binding transcriptional regulator, LysR family	Transcription	2	0.245264	0.202173	0.043091	0.0204422	0.0116995	0.669739	3.29257	FALSE	FALSE	FALSE	FALSE	FALSE	361	1	0	0	-0.11	0.416	-0.039	0.164	-0.116	-0.268	0.101	-0.056	-0.015	-0.078	0.169	-0.14	0.05	0.108	0.083	0.051	-0.02	-0.114	-0.149	-0.145	-0.195	-0.021	-0.158
PS417_05085	Sigma 54 modulation protein / S30EA ribosomal protein	NA	1130110	1130520	+	411	NA	No COG Annotation	No COG Annotation	25	-0.109461	0.0119182	-0.121379	0.338872	0.879336	0.267318	-1.19943	FALSE	FALSE	FALSE	FALSE	FALSE	362	1	0	0	0.01	-0.095	-0.159	0.047	-0.091	0.097	-0.035	-0.001	0.246	-0.095	0.021	0.009	0.035	0.027	0.164	-0.029	0.064	0.06	0.048	0.332	0.165	0.138	-0.228
PS417_05090	Fe(3+) dicitrate transport protein	fecA	1130585	1132921	-	2337	COG4772	Outer membrane receptor for Fe3+-dicitrate	Inorganic ion transport and metabolism	3	0.144959	0.0194277	0.125531	0.18479	0.777058	0.257486	1.68088	FALSE	FALSE	FALSE	FALSE	FALSE	363	3	0	0	-0.27	-0.498	-0.063	-0.022	-0.269	0.049	0.087	-0.079	-0.102	0.168	-0.005	0.11	0.189	0.169	0.063	0.069	0.093	0.019	0.014	0.247	0.176	0.039	-2.789
PS417_05095	FecR family protein	NA	1133013	1133954	-	942	COG3712	Periplasmic ferric-dicitrate binding protein FerR, regulates iron transport through sigma-19	Inorganic ion transport and metabolism	3	-0.232056	0.00100407	-0.23306	0.128017	0.993169	0.136797	-1.77094	FALSE	FALSE	FALSE	FALSE	FALSE	363	3	0	0	-0.523	-0.667	-0.007	0.044	-0.308	0.231	-0.152	-0.382	-0.174	0.154	0.177	-0.304	0.286	-0.328	0.308	0.044	-0.129	-0.241	-0.737	0.032	-0.133	-0.155	-0.927
PS417_05100	RNA polymerase sigma-70 factor, ECF subfamily	fecI	1133951	1134439	-	489	COG1595	DNA-directed RNA polymerase specialized sigma subunit, sigma24 family	Transcription	2	-0.361803	-0.353003	-0.00880004	0.432448	0.111014	0.984774	-0.402527	FALSE	FALSE	FALSE	FALSE	FALSE	363	3	0	0	-0.72	-0.594	0.323	-0.175	-0.556	0.093	0.33	0.158	-0.534	-0.36	0.049	-0.202	0.189	-0.025	-0.305	-0.657	0.008	0.169	-0.045	0.186	-0.274	-0.412	-2.4
PS417_05105	Protein of unknown function (DUF3649)	NA	1134610	1134912	+	303	NA	No COG Annotation	No COG Annotation	25	0.121851	-0.0440889	0.16594	0.457204	0.680013	0.274546	0.459234	FALSE	FALSE	FALSE	FALSE	FALSE	364	5	0	0	-0.116	0.385	-0.474	-0.374	-0.162	-0.109	0.17	-0.038	-0.326	0.223	0.383	0.016	-0.019	-0.196	-0.068	-0.174	0.058	-0.151	-0.015	0.433	-0.203	0.01	0.659
PS417_05110	Uncharacterized iron-regulated membrane protein	NA	1134909	1136483	+	1575	COG3182	Uncharacterized iron-regulated membrane protein	Function unknown	4	0.0494449	0.0228748	0.02657	0.458468	0.664527	0.725959	0.670329	FALSE	FALSE	FALSE	FALSE	FALSE	364	5	0	0	-0.052	0.059	-0.053	-0.191	-0.045	0.026	0.06	0.014	0.115	-0.034	0.037	0.012	0.04	0.008	-0.031	-0.001	-0.063	-0.045	0.1	-0.107	-0.081	-0.028	0.233
PS417_05120	RNA polymerase sigma-70 factor, ECF subfamily	NA	1136819	1137397	+	579	COG1595	DNA-directed RNA polymerase specialized sigma subunit, sigma24 family	Transcription	2	-0.371853	-0.130968	-0.240885	0.0859241	0.403893	0.276286	-1.5243	FALSE	FALSE	FALSE	FALSE	FALSE	364	5	0	0	0.136	-0.076	-0.199	-0.289	-0.133	-0.173	-0.039	-0.06	-0.038	-0.143	0.144	-0.379	-0.271	-0.13	-0.069	0.144	-0.329	-1.089	-0.498	-0.371	-0.446	-0.268	-0.476
PS417_05125	FecR family protein	NA	1137394	1138371	+	978	COG3712	Periplasmic ferric-dicitrate binding protein FerR, regulates iron transport through sigma-19	Inorganic ion transport and metabolism	3	0.322338	0.151343	0.170996	0.0594715	0.123765	0.31454	2.40909	FALSE	FALSE	FALSE	FALSE	FALSE	364	5	0	0	0.146	0.225	-0.291	-0.186	0.117	-0.01	0.045	0.085	0.21	-0.193	-0.099	-0.071	-0.185	-0.203	-0.423	-0.313	-0.185	-0.285	-0.187	-0.031	-0.392	-0.418	-0.219
PS417_05130	Glutaredoxin	NA	1138372	1138722	-	351	COG0695	Glutaredoxin	Posttranslational modification, protein turnover, chaperones	13	0.0795503	0.164564	-0.0850136	0.612192	0.145451	0.603641	0.306301	FALSE	FALSE	FALSE	FALSE	FALSE	365	2	0	0	-0.096	0.384	-0.163	0.506	0.277	0.627	-0.229	0.326	-0.11	-0.139	0.273	-0.17	0.175	0.191	0.101	0.087	0.152	-0.483	0.049	-0.13	-0.006	-0.158	0.206
PS417_05135	nucleoid-associated protein	NA	1138722	1139726	-	1005	COG3081	Nucleoid-associated protein YejK (function unknown)	Function unknown	4	-0.113658	0.0336541	-0.147312	0.130956	0.564673	0.0585226	-2.03537	FALSE	FALSE	FALSE	FALSE	FALSE	365	2	0	0	0.14	-0.052	0.317	-0.463	0.002	-0.645	-0.012	0.168	-0.471	0.274	0.155	0.156	0.228	0.078	0.224	0.195	0.037	0.21	0.046	0.26	0.331	0.179	0.094
PS417_05140	DNA-binding protein HU-beta	hupN	1140123	1140404	+	282	COG0776	Bacterial nucleoid DNA-binding protein	Replication, recombination and repair	15	-0.253495	-0.361719	0.108223	0.315865	0.0625634	0.692543	-0.37453	FALSE	FALSE	FALSE	FALSE	FALSE	366	1	0	0	0.189	0.365	0.71	0.126	-0.712	0.065	-0.231	0.065	-1.664	0.289	-0.003	0.016	0.338	0.216	-0.008	0.068	0.338	0.275	0.169	0.258	0.802	0.391	0.64
PS417_05145	23S rRNA (adenine1618-N6)-methyltransferase	rlmF	1140471	1141487	-	1017	COG3129	23S rRNA A1618 N6-methylase RlmF	Translation, ribosomal structure and biogenesis	14	-0.188678	-0.239064	0.0503867	0.0135038	0.000439572	0.517549	-3.26883	FALSE	FALSE	FALSE	FALSE	FALSE	367	1	0	0	0.148	-0.069	-0.082	-0.113	-0.017	0.051	-0.004	0.133	0.394	-0.085	0.098	-0.069	-0.057	-0.016	-0.108	-0.03	-0.068	-0.073	-0.038	-0.283	0.011	-0.009	0.341
PS417_05155	DNA polymerase III subunit chi	NA	1144785	1145168	-	384	NA	No COG Annotation	No COG Annotation	25	-0.421262	-0.129304	-0.291958	0.0334246	0.231007	0.130713	-1.47329	FALSE	FALSE	FALSE	FALSE	FALSE	369	3	0	1	0.254	0.102	0.432	0.57	0.293	0.312	0.4	0.369	-0.163	-0.552	0.077	0.002	-0.141	0.221	-0.183	-0.01	-0.18	-0.043	-0.123	0.124	0.193	-0.146	-0.328
PS417_05160	DNA polymerase III, chi subunit	NA	1145176	1145604	-	429	COG2927	DNA polymerase III, chi subunit	Replication, recombination and repair	15	-0.830709	-0.0368892	-0.79382	0.0184698	0.914061	0.0518248	-1.21362	FALSE	FALSE	FALSE	FALSE	FALSE	369	3	0	1	-0.973	-0.127	-0.081	0.017	-0.038	0.395	-0.697	-0.365	-0.413	0.685	0.857	-0.498	0.514	0.584	-0.193	0.748	-0.001	-0.084	0.495	0.355	1.018	0.227	0.9
PS417_05165	aminopeptidase A. Metallo peptidase. MEROPS family M17	pepA	1145672	1147162	-	1491	COG0260	Leucyl aminopeptidase	Amino acid transport and metabolism	1	-0.485955	-1.74587	1.25991	0.134322	4.98256e-06	0.00277694	-1.45274	FALSE	TRUE	TRUE	FALSE	TRUE	369	3	0	1	0.415	0.845	-0.595	-0.044	-0.273	0.25	-0.001	-0.585	-1.256	-0.193	-0.965	-0.426	-1.253	-1.071	-0.673	-0.615	-1.054	-0.754	-0.195	-1.288	-0.523	-0.508	10.636
PS417_05200	DNA replication and repair protein RecO	recO	1154337	1155026	+	690	COG1381	Recombinational DNA repair protein (RecF pathway)	Replication, recombination and repair	15	-0.653705	-0.547377	-0.106328	0.00997881	5.07271e-05	0.632816	-3.67405	TRUE	TRUE	FALSE	FALSE	FALSE	370	8	0	0	0.026	-0.446	-0.047	0.279	-0.002	-0.224	-0.043	-0.593	0.067	-0.208	-0.203	-0.369	-0.018	-0.408	-0.357	-0.321	-0.238	-0.005	-0.408	-0.423	-0.324	-0.288	-0.261
PS417_05210	Multicopper oxidase with three cupredoxin domains (includes cell division protein FtsP and spore coat protein CotA)	cumA	1156099	1157475	+	1377	COG2132	Multicopper oxidase with three cupredoxin domains (includes cell division protein FtsP and spore coat protein CotA)	Cell cycle control, cell division, chromosome partitioning	20	-0.0319321	0.0959329	-0.127865	0.746654	0.131629	0.219849	-0.158586	FALSE	FALSE	FALSE	FALSE	FALSE	371	2	0	0	-0.159	0.233	0.181	-0.163	-0.01	-0.27	-0.177	-0.093	0.117	-0.134	-0.142	-0.065	-0.201	-0.008	0.124	0.029	-0.002	0.06	0.027	-0.082	0.033	-0.103	0.085
PS417_05220	tRNA (mo5U34)-methyltransferase	cmoB	1158052	1159008	-	957	NA	No COG Annotation	No COG Annotation	25	-0.268719	0.154943	-0.423662	0.00798428	0.0501246	0.000196886	-3.1141	FALSE	FALSE	FALSE	FALSE	FALSE	372	6	0	0	-0.039	0.031	-0.246	-0.241	0.015	-0.232	0.028	-0.103	0.039	-0.076	-0.064	-0.017	-0.037	0.118	-0.068	0.209	-0.082	0.137	0.033	-0.188	-0.252	-0.026	0.131
PS417_05225	tRNA (cmo5U34)-methyltransferase	cmoA	1159005	1159748	-	744	COG2226	Ubiquinone/menaquinone biosynthesis C-methylase UbiE	Coenzyme transport and metabolism	10	-0.372791	0.00545865	-0.378249	0.000150387	0.943455	0.00029001	-4.77498	FALSE	FALSE	FALSE	FALSE	FALSE	372	6	0	0	-0.111	-0.065	-0.5	0.033	-0.001	0.004	-0.105	-0.23	-0.147	0.12	0.158	0.334	-0.014	0.249	0.201	0.353	0.012	0.166	0.336	-0.037	0.054	0.225	0.237
PS417_05230	Uncharacterized membrane protein YhhN	NA	1159785	1160441	-	657	COG3714	Uncharacterized membrane protein YhhN	Function unknown	4	-0.221285	-0.0632404	-0.158044	0.0148158	0.415303	0.0700797	-3.2619	FALSE	FALSE	FALSE	FALSE	FALSE	372	6	0	0	-0.209	-0.029	-0.188	-0.129	-0.16	0.011	-0.052	-0.062	0.2	0.085	0.329	0.11	-0.021	0.161	0.175	0.316	0.14	0.176	0.16	0.052	-0.027	0.058	0.009
PS417_05235	inhibitor of cysteine peptidase	NA	1160443	1160832	-	390	COG5513	Predicted secreted protein	Function unknown	4	0.199892	-0.139318	0.33921	0.517925	0.438413	0.280763	1.43157	FALSE	FALSE	FALSE	FALSE	FALSE	372	6	0	0	-0.221	-0.597	0.613	-0.087	0.132	-0.221	-0.141	0.115	-0.362	-0.179	-0.169	-0.088	-0.295	-0.171	0.188	0.184	0.236	0.236	-0.029	-0.019	0.357	0.142	0.31
PS417_05240	ATP dependent PIM1 peptidase. Serine peptidase. MEROPS family S16	lon-2	1161025	1163445	-	2421	COG0466	ATP-dependent Lon protease, bacterial type	Posttranslational modification, protein turnover, chaperones	13	-0.0343953	-0.0366366	0.00224122	0.55966	0.479716	0.968363	-0.475792	FALSE	FALSE	FALSE	FALSE	FALSE	372	6	0	0	0.08	-0.438	0.007	-0.074	0.075	-0.038	0.057	0.05	0.006	0.086	-0.042	0.048	0.025	0.117	0.084	0.076	0.041	0.109	2.375	0.191	0.016	0.119	-0.007
PS417_05250	aspartyl-tRNA(Asn)/glutamyl-tRNA(Gln) amidotransferase subunit A	NA	1164883	1166187	+	1305	COG0154	Asp-tRNAAsn/Glu-tRNAGln amidotransferase A subunit or related amidase	Translation, ribosomal structure and biogenesis	14	0.0514927	0.0884067	-0.036914	0.681435	0.249963	0.766693	-0.0408526	FALSE	FALSE	FALSE	FALSE	FALSE	373	8	0	0	-0.131	0.178	0.139	-0.102	0.019	0.08	0.101	-0.054	0.097	0.132	0.195	0.202	0.114	0.138	-0.119	-0.014	0.069	-0.067	-0.061	0.048	-0.194	0.229	-0.176
PS417_05255	Polysaccharide deacetylase	NA	1166199	1167077	+	879	NA	No COG Annotation	No COG Annotation	25	0.181802	0.157031	0.0247704	0.120191	0.00654099	0.818931	1.73799	FALSE	FALSE	FALSE	FALSE	FALSE	373	8	0	0	-0.09	0.181	0.328	-0.152	0.166	0.272	0.191	0.179	0.16	-0.175	-0.09	0.091	0.157	0.19	0.136	-0.02	0.061	0.087	0.228	0.262	0.205	0.082	0.11
PS417_05260	Major Facilitator Superfamily protein	NA	1167218	1168558	+	1341	NA	No COG Annotation	No COG Annotation	25	-0.0765119	0.0137852	-0.0902971	0.0864898	0.80393	0.1048	-1.28086	FALSE	FALSE	FALSE	FALSE	FALSE	373	8	0	0	-0.034	0.07	-0.097	0.03	-0.074	-0.031	-0.036	0.092	0.023	0.019	-0.008	0.119	0.024	0.048	0.02	0.186	0.026	0.129	-0.013	0.158	-0.057	0.13	0.069
PS417_05265	3-oxoacyl-[acyl-carrier protein] reductase	NA	1168569	1169330	+	762	COG1028	NAD(P)-dependent dehydrogenase, short-chain alcohol dehydrogenase family	Lipid transport and metabolism	7	-0.371928	0.118311	-0.490239	0.388822	0.766031	0.337544	-0.0807159	FALSE	FALSE	FALSE	FALSE	FALSE	373	8	0	0	NA	NA	NA	NA	NA	NA	NA	NA	NA	NA	NA	NA	NA	NA	NA	NA	NA	NA	NA	NA	NA	NA	NA
PS417_05270	3-oxoacyl-[acyl-carrier protein] reductase	NA	1169373	1170122	+	750	COG1028	NAD(P)-dependent dehydrogenase, short-chain alcohol dehydrogenase family	Lipid transport and metabolism	7	-0.039782	-0.0181658	-0.0216162	0.69582	0.842523	0.85522	-0.936435	FALSE	FALSE	FALSE	FALSE	FALSE	373	8	0	0	-0.056	-0.143	-0.083	-0.048	-0.257	-0.187	-0.043	-0.152	0.116	0.082	-0.06	-0.175	-0.108	-0.091	-0.007	0.09	0.124	-0.179	-0.043	0.171	-0.025	-0.012	0.079
PS417_05285	GTPase, G3E family	NA	1170517	1171491	+	975	COG0523	GTPase, G3E family	General function prediction only	6	-0.0557666	-0.131796	0.0760297	0.598074	0.167276	0.516891	-1.10986	FALSE	FALSE	FALSE	FALSE	FALSE	373	8	0	0	-0.075	-0.122	-0.003	-0.019	-0.116	0.126	-0.025	-0.01	-0.032	0.335	-0.161	0.079	0.106	0.179	0.019	0.032	0.053	-0.338	0.295	0.226	0.159	-0.249	-0.11
PS417_05290	putative spermidine/putrescine transport system substrate-binding protein	NA	1171488	1172663	+	1176	COG0687	Spermidine/putrescine-binding periplasmic protein	Amino acid transport and metabolism	1	0.0758563	0.222847	-0.146991	0.370353	0.000571786	0.0973102	0.704424	FALSE	FALSE	FALSE	FALSE	FALSE	373	8	0	0	-0.112	-0.02	0.114	0.09	0.015	-0.187	0.054	0.033	-0.016	0.044	-0.069	-0.108	0.045	-0.028	0.17	0.097	-0.099	-0.148	-0.102	0.003	0.192	-0.018	-0.072
PS417_05295	diguanylate cyclase (GGDEF) domain-containing protein	NA	1173580	1175916	+	2337	COG2200	EAL domain, c-di-GMP-specific phosphodiesterase class I (or its enzymatically inactive variant)	Signal transduction mechanisms	9	0.157879	0.0285439	0.129335	0.0348726	0.588733	0.0667798	1.85058	FALSE	FALSE	FALSE	FALSE	FALSE	374	1	0	0	-0.124	-0.191	0.068	-0.105	-0.071	0.007	-0.034	0.04	-0.07	-0.141	-0.021	-0.239	-0.18	0.002	-0.051	-0.082	0.071	0.018	-0.112	-0.135	0.016	-0.082	-0.08
PS417_05300	quinoprotein glucose dehydrogenase	gcd	1175978	1178395	-	2418	COG4993	Glucose dehydrogenase	Carbohydrate transport and metabolism	5	-0.116948	-0.0278092	-0.0891387	0.165032	0.631278	0.218996	-2.22941	FALSE	FALSE	FALSE	FALSE	FALSE	375	1	0	0	0.04	-0.03	0.159	-0.201	0.11	0.127	0.139	-0.033	-0.05	-0.398	0.046	-0.307	0.139	-0.482	-0.474	-0.284	-0.045	-0.058	-0.136	-0.045	-0.138	-0.131	-0.162
PS417_05305	iron complex outermembrane recepter protein	NA	1178776	1180794	-	2019	COG1629	Outer membrane receptor proteins, mostly Fe transport	Inorganic ion transport and metabolism	3	0.0220918	0.000635818	0.021456	0.699453	0.987413	0.72626	0.368069	FALSE	FALSE	FALSE	FALSE	FALSE	376	1	0	0	0.123	0.051	-0.041	0.014	-0.025	-0.03	0.01	-0.004	0.088	-0.033	0.071	-0.084	0.032	0.033	0.01	-0.022	0.118	-0.001	0.014	0.012	0.084	-0.015	-0.022
PS417_05310	Uncharacterized conserved protein (DUF2132)	NA	1180935	1181168	+	234	NA	No COG Annotation	No COG Annotation	25	-0.118181	0.0209348	-0.139116	0.315401	0.824537	0.217302	-0.949551	FALSE	FALSE	FALSE	FALSE	FALSE	377	2	0	0	0.13	0.255	-0.075	0.194	0.034	-0.039	-0.19	-0.05	-0.144	-0.096	0.042	-0.019	0.317	0.092	-0.077	-0.052	0.085	0.139	0.291	0.11	0.08	0.018	0.064
PS417_05315	membrane protein	NA	1181173	1181796	+	624	NA	No COG Annotation	No COG Annotation	25	0.0396892	-0.138549	0.178238	0.705315	0.0206034	0.0913913	0.0517189	FALSE	FALSE	FALSE	FALSE	FALSE	377	2	0	0	-0.04	0.018	-0.047	0.018	0.04	0.034	0.137	-0.079	-0.033	0.186	-0.016	0.159	0.033	0.061	-0.097	-0.093	0.095	-0.076	0.004	0.206	0.134	-0.069	0.299
PS417_05320	Pilin (type 1 fimbria component protein)	NA	1182487	1183008	+	522	COG3539	Pilin (type 1 fimbria component protein)	Cell motility	8	0.053766	-0.0148426	0.0686086	0.676489	0.737332	0.593007	-1.07471	FALSE	FALSE	FALSE	FALSE	FALSE	378	9	0	0	-0.073	-0.003	-0.044	-0.032	-0.001	-0.857	-0.035	0.029	-0.055	-0.131	-0.127	-0.153	-0.02	0.019	0.135	0.035	-0.144	0.18	-0.058	-0.102	-0.064	0.058	-0.047
PS417_05325	Pilin (type 1 fimbria component protein)	NA	1183059	1183619	+	561	COG3539	Pilin (type 1 fimbria component protein)	Cell motility	8	0.0691851	-0.271107	0.340292	0.840053	0.143031	0.340293	-0.493967	FALSE	FALSE	FALSE	FALSE	FALSE	378	9	0	0	0.363	0.169	0.481	-0.174	0.123	0.335	0.05	-0.34	-0.085	0.397	0.318	0.032	0.159	0.198	0.105	0.201	0.035	0.25	0.054	0.397	0.372	0.158	-0.234
PS417_05330	Outer membrane usher protein FimD/PapC	NA	1183717	1186242	+	2526	COG3188	Outer membrane usher protein FimD/PapC	Cell motility	8	0.0128631	0.0173121	-0.00444895	0.781923	0.480841	0.924944	0.161475	FALSE	FALSE	FALSE	FALSE	FALSE	378	9	0	0	-0.012	-0.187	0.025	-0.023	-0.044	-0.085	0.039	-0.036	0.031	0.083	0.028	0.092	0.047	0.134	0.095	0.028	0.157	0.07	0.165	0.138	0.187	0.049	0.108
PS417_05335	P pilus assembly protein, chaperone PapD	NA	1186239	1187000	+	762	COG3121	P pilus assembly protein, chaperone PapD	Extracellular structures	22	-0.0138478	-0.0987346	0.0848868	0.884039	0.192852	0.372972	-0.467558	FALSE	FALSE	FALSE	FALSE	FALSE	378	9	0	0	0	0.051	0.07	-0.097	0.158	0.193	0.028	0.084	0.171	-0.205	-0.187	-0.096	-0.017	-0.197	-0.082	-0.1	-0.069	0.009	-0.018	-0.201	-0.189	-0.329	-0.079
PS417_05345	Pilin (type 1 fimbria component protein)	NA	1187605	1188099	+	495	COG3539	Pilin (type 1 fimbria component protein)	Cell motility	8	-0.103735	0.0014349	-0.105169	0.553132	0.990074	0.527011	-0.576269	FALSE	FALSE	FALSE	FALSE	FALSE	378	9	0	0	-0.251	-0.02	-0.275	0.264	-0.117	0.154	0.041	0.084	0	0.28	0.226	0.195	0.135	0.135	-0.106	0.293	0.307	0.381	0.194	-0.069	0.146	0.134	0.166
PS417_05350	Pilin (type 1 fimbria component protein)	NA	1188113	1188592	+	480	COG3539	Pilin (type 1 fimbria component protein)	Cell motility	8	-0.594327	0.200984	-0.795311	0.173194	0.505891	0.0718934	-0.342666	FALSE	FALSE	FALSE	FALSE	FALSE	378	9	0	0	NA	NA	NA	NA	NA	NA	NA	NA	NA	NA	NA	NA	NA	NA	NA	NA	NA	NA	NA	NA	NA	NA	NA
PS417_05355	Pilin (type 1 fimbria component protein)	NA	1188604	1189152	+	549	COG3539	Pilin (type 1 fimbria component protein)	Cell motility	8	0.115706	-0.0367018	0.152407	0.162469	0.507731	0.0977484	1.50107	FALSE	FALSE	FALSE	FALSE	FALSE	378	9	0	0	-0.015	-0.191	0.175	-0.008	0.076	-0.195	-0.108	-0.097	-0.134	-0.011	0.075	0.102	-0.242	0.088	-0.023	-0.18	-0.027	0.049	-0.062	-0.067	-0.275	0.001	0.066
PS417_05360	Fimbrial protein	NA	1189251	1190216	+	966	NA	No COG Annotation	No COG Annotation	25	0.0389704	0.0431963	-0.00422583	0.491447	0.238512	0.942483	0.584427	FALSE	FALSE	FALSE	FALSE	FALSE	378	9	0	0	-0.135	-0.1	-0.023	0.002	0.025	-0.03	-0.032	-0.031	-0.114	0.118	0.058	0.041	0.112	0.051	0.144	0.082	0.149	0.095	0.101	0.137	0.174	0.081	0.048
PS417_05365	NADPH-dependent ferric siderophore reductase, contains FAD-binding and SIP domains	NA	1190231	1190998	-	768	COG2375	NADPH-dependent ferric siderophore reductase, contains FAD-binding and SIP domains	Inorganic ion transport and metabolism	3	0.488886	0.240239	0.248647	0.238504	0.370911	0.528428	2.10665	FALSE	FALSE	FALSE	FALSE	FALSE	379	2	0	0	0.303	0.67	0.562	-0.05	0.103	-0.18	0.279	-0.062	0.999	0.028	-0.551	-0.212	0.23	0.626	-0.197	0.159	0.107	0.157	0.339	-0.131	0.059	-0.316	-0.535
PS417_05370	Transcriptional regulator PadR-like family protein	NA	1190995	1191564	-	570	NA	No COG Annotation	No COG Annotation	25	-0.0102716	-0.245132	0.234861	0.940503	0.0625993	0.133625	-0.682615	FALSE	FALSE	FALSE	FALSE	FALSE	379	2	0	0	-0.161	0.165	-0.155	-0.078	-0.093	-0.201	-0.099	-0.146	-0.031	-0.123	-0.178	0.078	-0.061	0.018	0.135	-0.03	-0.075	0.122	-0.141	-0.211	-0.409	0.147	-0.353
PS417_05380	hypothetical protein	NA	1197856	1199382	+	1527	NA	No COG Annotation	No COG Annotation	25	0.167651	0.163551	0.00409972	0.175707	0.0439354	0.972965	1.47386	FALSE	FALSE	FALSE	FALSE	FALSE	381	2	0	0	-0.028	0.264	-0.048	-0.067	-0.059	0.125	0.106	0.116	0.064	0.084	-0.188	0.039	-0.006	-0.167	-0.088	-0.085	-0.041	-0.161	0.188	0.077	0.036	0.056	0.081
PS417_05385	hypothetical protein	NA	1199474	1201939	+	2466	NA	No COG Annotation	No COG Annotation	25	0.0754592	0.0313407	0.0441184	0.497695	0.656144	0.666069	1.17545	FALSE	FALSE	FALSE	FALSE	FALSE	381	2	0	0	-0.133	-0.135	-0.088	-0.12	-0.105	-0.026	-0.031	0.198	-0.138	0.235	-0.05	-0.015	0.007	0.056	0.302	0.069	0.193	-0.015	-0.075	-0.026	-0.111	0.11	0.125
PS417_05390	Leucine-rich repeat (LRR) protein	NA	1201982	1207078	-	5097	COG4886	Leucine-rich repeat (LRR) protein	Transcription	2	-0.0350112	-0.0236625	-0.0113487	0.620825	0.606943	0.88611	-0.566625	FALSE	FALSE	FALSE	FALSE	FALSE	382	3	0	0	-0.143	-0.03	0.094	-0.044	0.063	0.125	0.094	-0.001	0.013	-0.019	-0.018	-0.164	0.041	-0.062	-0.025	0.009	-0.06	0.012	-0.023	-0.131	-0.026	-0.034	-0.161
PS417_05395	Membrane carboxypeptidase (penicillin-binding protein)	NA	1207162	1210263	-	3102	COG0744	Membrane carboxypeptidase (penicillin-binding protein)	Cell wall/membrane/envelope biogenesis	11	0.125065	0.167142	-0.042077	0.0619286	0.00176381	0.567982	1.964	FALSE	FALSE	FALSE	FALSE	FALSE	382	3	0	0	0.021	-0.101	-0.009	-0.177	0.011	-0.194	-0.215	-0.108	0.134	-0.038	0.031	-0.032	-0.016	0.087	-0.05	0.015	0.051	-0.256	-0.155	-0.193	-0.046	0.038	-0.014
PS417_05400	hypothetical protein	NA	1210337	1210858	-	522	NA	No COG Annotation	No COG Annotation	25	-0.211737	-0.153487	-0.0582498	0.0589637	0.131677	0.656982	-2.31069	FALSE	FALSE	FALSE	FALSE	FALSE	382	3	0	0	0.233	0.527	0.245	0.301	0.204	0.277	0.392	0.078	-0.133	0.001	-0.132	0.059	-0.008	0.063	-0.217	0.08	0.003	0.118	0.106	0.124	0.116	0.064	0.177
PS417_05405	amino acid/polyamine/organocation transporter, APC superfamily	NA	1211485	1212903	+	1419	COG1113	L-asparagine transporter and related permeases	Amino acid transport and metabolism	1	0.112248	0.0794383	0.0328099	0.371011	0.234691	0.7857	0.375886	FALSE	FALSE	FALSE	FALSE	FALSE	383	1	0	0	-0.104	0.1	0.014	-0.226	0.017	-0.032	-0.073	-0.086	0.198	0.011	0.184	-0.002	0.21	0.186	-0.049	0.022	0.251	0.155	0.048	0.033	0.073	0.049	0.052
PS417_05410	hypothetical protein	NA	1213000	1214148	-	1149	COG4645	Uncharacterized protein	Function unknown	4	0.043513	0.0759769	-0.0324639	0.766147	0.513348	0.82827	0.770511	FALSE	FALSE	FALSE	FALSE	FALSE	384	1	0	0	0.062	-0.131	0.121	-0.231	0.203	0.044	0.219	0.316	0.978	0.109	-0.308	0.004	-0.063	-0.211	-0.033	-0.125	-0.182	-0.303	-0.126	0.016	-0.383	-0.164	0.068
PS417_05420	Response regulator receiver domain-containing protein	NA	1216197	1217597	-	1401	NA	No COG Annotation	No COG Annotation	25	-0.0104743	0.0495379	-0.0600122	0.924806	0.529744	0.6011	0.018889	FALSE	FALSE	FALSE	FALSE	FALSE	385	5	0	0	0	0.019	0.015	0.04	-0.03	0.217	0.107	0.23	0.024	-0.071	-0.092	0.103	-0.122	0.033	0.065	0.09	0.108	0.01	0.11	0.018	0.069	0.106	0.046
PS417_05425	Histidine kinase-, DNA gyrase B-, and HSP90-like ATPase	NA	1217594	1219411	-	1818	NA	No COG Annotation	No COG Annotation	25	0.0187127	-0.060204	0.0789166	0.828023	0.342275	0.382075	-0.211179	FALSE	FALSE	FALSE	FALSE	FALSE	385	5	0	0	0.108	0.146	0.115	0.093	0.16	0.187	0.212	0.221	0.116	0.208	0.173	0.052	0.104	0.104	0.091	0.116	0.072	-0.014	-0.086	0.007	0.074	0.099	0.219
PS417_05430	cytochrome c peroxidase	NA	1219408	1220376	-	969	COG1858	Cytochrome c peroxidase	Posttranslational modification, protein turnover, chaperones	13	0.0334551	-0.0339879	0.0674431	0.62348	0.566075	0.370072	0.0666002	FALSE	FALSE	FALSE	FALSE	FALSE	385	5	0	0	0.085	0.097	0.018	0.071	0.248	0.11	0.235	0.136	-0.057	0.005	-0.081	0.021	-0.072	0.188	0.05	0.075	0.002	0.075	0.062	0.007	0.118	0.049	0.013
PS417_05435	diguanylate cyclase (GGDEF) domain-containing protein	NA	1220402	1222276	-	1875	NA	No COG Annotation	No COG Annotation	25	-0.111044	-0.00204664	-0.108997	0.521339	0.982448	0.537812	-0.756397	FALSE	FALSE	FALSE	FALSE	FALSE	385	5	0	0	0.334	-0.047	-0.259	0.063	0.249	0.328	0.011	-0.004	-0.165	0.171	-0.129	0.137	-0.108	0.115	0.04	-0.142	0.03	0.06	-0.129	0.038	-0.098	-0.113	-0.004
PS417_05440	Response regulator c-di-GMP phosphodiesterase, RpfG family, contains REC and HD-GYP domains	NA	1222492	1223793	+	1302	COG3437	Response regulator c-di-GMP phosphodiesterase, RpfG family, contains REC and HD-GYP domains	Signal transduction mechanisms	9	0.22758	-0.00330612	0.230887	0.0627584	0.948259	0.0601817	2.19528	FALSE	FALSE	FALSE	FALSE	FALSE	386	3	0	0	-0.001	0.049	0.38	-0.024	0.095	0.105	0.228	0.059	-0.125	-0.003	0.106	0.079	0.088	0.042	0.23	-0.102	-0.117	0.11	0.235	0.108	0.049	0.02	0.156
PS417_05445	ADP-ribose pyrophosphatase YjhB, NUDIX family	NA	1223839	1224246	+	408	COG1051	ADP-ribose pyrophosphatase YjhB, NUDIX family	Nucleotide transport and metabolism	18	0.289524	0.148627	0.140897	0.395453	0.493562	0.705349	2.25764	FALSE	FALSE	FALSE	FALSE	FALSE	386	3	0	0	0.632	0.387	-0.052	0.289	-0.374	0.181	0.239	0.352	0.154	-0.023	-0.381	0.114	-0.522	0.02	-0.225	-0.166	-0.544	-0.241	-0.067	-0.003	-0.844	-0.046	-0.025
PS417_05450	Protein N-acetyltransferase, RimJ/RimL family	NA	1224243	1224755	+	513	COG1670	Protein N-acetyltransferase, RimJ/RimL family	Translation, ribosomal structure and biogenesis	14	-0.0861719	0.129279	-0.215451	0.422211	0.224737	0.120016	-1.03918	FALSE	FALSE	FALSE	FALSE	FALSE	386	3	0	0	0.094	0.157	0.022	0.221	0.035	0.135	-0.023	-0.031	0.054	0.063	0.079	0.036	0.336	0.337	0.075	0.217	0.164	0.282	0.218	0.066	0.036	0.128	0.266
PS417_05455	transcriptional regulator, LysR family	metR-1	1224752	1225669	-	918	COG0583	DNA-binding transcriptional regulator, LysR family	Transcription	2	0.345343	0.111404	0.23394	0.00184695	0.133747	0.0350459	4.26781	FALSE	FALSE	FALSE	FALSE	FALSE	387	1	0	0	0.136	0.123	0.016	0.104	0.061	0.119	0.138	-0.107	-0.064	-1.202	-0.085	-1.129	-0.684	-0.006	0.018	-0.011	-0.664	-0.63	-0.024	-0.037	0.092	0.013	0.958
PS417_05460	hypothetical protein	NA	1225879	1231530	-	5652	NA	No COG Annotation	No COG Annotation	25	-0.0429787	0.00108513	-0.0440638	0.503526	0.982646	0.456927	-1.06271	FALSE	FALSE	FALSE	FALSE	FALSE	388	1	0	0	0.033	0.039	0.123	-0.022	0.006	0.036	-0.01	-0.024	0.035	0.047	0.058	0.063	0.136	0.089	0.071	-0.027	0.029	0.08	0.062	0.03	0.038	-0.032	-0.062
PS417_05465	Pimeloyl-ACP methyl ester carboxylesterase	NA	1231737	1232756	+	1020	COG0596	Pimeloyl-ACP methyl ester carboxylesterase	Coenzyme transport and metabolism	10	-0.0328967	-0.0565298	0.0236331	0.729597	0.377362	0.812269	-0.462199	FALSE	FALSE	FALSE	FALSE	FALSE	389	5	0	0	0.023	-0.078	0.067	0.132	-0.026	0.087	0.132	-0.253	0.115	-0.057	0.17	0.065	-0.024	0.09	0.155	0.043	0.222	0.051	0.145	-0.118	-0.014	0.061	-0.056
PS417_05470	Predicted dithiol-disulfide isomerase, DsbA family	NA	1232812	1233465	+	654	COG2761	Predicted dithiol-disulfide isomerase, DsbA family	Posttranslational modification, protein turnover, chaperones	13	-0.0665823	-0.0905868	0.0240045	0.742365	0.371123	0.901141	-0.48366	FALSE	FALSE	FALSE	FALSE	FALSE	389	5	0	0	-0.007	0.042	0.24	-0.007	-0.005	0.055	0.215	0.017	-0.184	0.022	-0.102	0.236	-0.156	0.019	0.027	0.152	-0.133	-0.057	0.116	0.004	-0.227	-0.093	-0.287
PS417_05475	arginase	NA	1233548	1234468	+	921	NA	No COG Annotation	No COG Annotation	25	0.0404497	0.0067844	0.0336653	0.819969	0.950131	0.854334	-0.87065	FALSE	FALSE	FALSE	FALSE	FALSE	389	5	0	0	0.313	0.099	-0.719	-0.044	0.113	0.941	0.06	-0.856	0.46	0.406	0.06	0.068	0.118	0.238	0.214	0.238	0.212	-0.004	0.368	-0.29	0.112	0.224	0.335
PS417_05490	Fatty acid desaturase	NA	1235327	1236199	-	873	COG3239	Fatty acid desaturase	Lipid transport and metabolism	7	0.206592	0.0437797	0.162812	0.0101957	0.379233	0.0375265	2.6125	FALSE	FALSE	FALSE	FALSE	FALSE	390	2	0	0	0.204	-0.078	-0.181	0.014	-0.015	0.157	0.158	-0.313	0.844	-0.033	0.157	0.13	0.09	-0.12	-0.062	-0.109	0.187	0.07	0.072	0.088	0.182	0.103	-0.031
PS417_05495	Outer membrane scaffolding protein for murein synthesis, MipA/OmpV family	NA	1236255	1237025	-	771	COG3713	Outer membrane scaffolding protein for murein synthesis, MipA/OmpV family	Cell wall/membrane/envelope biogenesis	11	0.0542469	0.0935837	-0.0393368	0.577998	0.27865	0.685377	0.386185	FALSE	FALSE	FALSE	FALSE	FALSE	390	2	0	0	-0.11	-0.089	0.071	0.223	-0.154	0.031	0.065	-0.255	-0.863	0.21	0.036	0.065	0.079	0.115	0.023	-0.014	0.095	0.126	0.111	0.344	0.243	0.003	-0.166
PS417_05500	Haloacid Dehalogenase superfamily, subfamily IB, phosphoserine phosphatase-like/2,3-diketo-5-methylthio-1-phosphopentane phosphatase	NA	1237254	1237955	+	702	COG4359	2-hydroxy-3-keto-5-methylthiopentenyl-1-phosphate phosphatase (methionine salvage)	Amino acid transport and metabolism	1	-0.072524	-0.268112	0.195588	0.636033	0.0280744	0.159194	-0.237634	FALSE	FALSE	FALSE	FALSE	FALSE	391	6	0	0	-0.726	-0.415	-0.775	0.045	-0.673	1.113	-0.402	-0.864	-2.812	0.266	0.294	0.347	0.352	0.06	0.215	0.28	0.392	-0.207	0.479	0.698	0.504	0.525	-0.179
PS417_05505	4-aminobutyrate aminotransferase	NA	1237948	1239342	+	1395	COG0160	4-aminobutyrate aminotransferase or related aminotransferase	Amino acid transport and metabolism	1	0.0823717	-0.272655	0.355027	0.461288	0.0064591	0.00542649	0.604483	FALSE	FALSE	FALSE	FALSE	FALSE	391	6	0	0	0.047	-0.109	-0.007	0.117	-0.418	0.982	0.001	-0.816	-2.375	0.06	0.125	-0.124	-0.019	-0.083	-0.236	-0.128	-0.081	-0.02	0.061	0.323	0.224	0.052	-1.385
PS417_05510	carboxylesterase	NA	1239339	1240289	+	951	COG1647	Esterase/lipase	Secondary metabolites biosynthesis, transport and catabolism	19	0.34851	-0.0122756	0.360785	0.0582216	0.858951	0.0527007	2.88907	FALSE	FALSE	FALSE	FALSE	FALSE	391	6	0	0	0.19	0.41	-0.165	-0.044	-0.573	1.124	0.015	-0.567	-2.443	0.203	-0.026	-0.117	-0.097	-0.092	-0.246	-0.062	0.015	0.008	-0.125	-0.029	-0.019	0.098	6.317
PS417_05515	Predicted N-acyltransferase	NA	1240321	1241445	+	1125	COG3146	Predicted N-acyltransferase	General function prediction only	6	0.137632	-0.0263958	0.164027	0.176177	0.632941	0.105675	1.92977	FALSE	FALSE	FALSE	FALSE	FALSE	391	6	0	0	-0.038	-0.11	-0.249	-0.103	0.325	-0.567	0.177	-0.461	-1.693	0.121	0.072	-0.009	0.191	-0.041	-0.045	0.06	0.016	-0.006	-0.133	0.056	-0.031	0.072	0.782
PS417_05520	Signal transduction histidine kinase	NA	1241445	1243214	+	1770	COG0642	Signal transduction histidine kinase	Signal transduction mechanisms	9	-0.191913	-0.018043	-0.17387	0.0408037	0.754102	0.0740999	-2.76198	FALSE	FALSE	FALSE	FALSE	FALSE	391	6	0	0	-0.305	0.016	0.069	0.156	-0.431	1.101	0.044	-0.681	-1.894	0.146	-0.015	0.083	0.066	0.078	0.169	-0.011	0.127	0.113	0.171	0.077	0.291	0.096	-0.599
PS417_05525	DNA-binding transcriptional response regulator, NtrC family, contains REC, AAA-type ATPase, and a Fis-type DNA-binding domains	NA	1243204	1244601	+	1398	COG2204	DNA-binding transcriptional response regulator, NtrC family, contains REC, AAA-type ATPase, and a Fis-type DNA-binding domains	Signal transduction mechanisms	9	-0.11699	-0.113569	-0.0034208	0.490319	0.29594	0.98483	-0.613159	FALSE	FALSE	FALSE	FALSE	FALSE	391	6	0	0	-0.167	-0.014	0.225	0.176	-0.745	1.062	-0.114	-0.784	-1.747	0.044	-0.006	0.125	0.509	0.006	-0.153	0.014	0.028	-0.383	0.139	0.275	0.26	0.167	-0.893
PS417_05530	membrane protein GlpM	NA	1244636	1244974	-	339	COG3136	Uncharacterized membrane protein, GlpM family	Function unknown	4	-0.0819993	-0.0416941	-0.0403052	0.570476	0.712818	0.800791	-0.923813	FALSE	FALSE	FALSE	FALSE	FALSE	392	7	0	0	0.295	0.049	0.182	0.064	0.124	-0.061	-0.034	0.001	0.344	-0.009	0.003	-0.286	-0.237	-0.039	-0.1	-0.018	-0.213	-0.083	-0.047	-0.167	-0.146	0.203	0.573
PS417_05535	two-component system, response regulator AauR	NA	1244974	1246323	-	1350	COG2204	DNA-binding transcriptional response regulator, NtrC family, contains REC, AAA-type ATPase, and a Fis-type DNA-binding domains	Signal transduction mechanisms	9	-0.47118	-0.977658	0.506478	0.0833376	0.000231995	0.0948115	-2.49325	FALSE	TRUE	FALSE	FALSE	FALSE	392	7	0	0	-0.058	-0.409	-0.504	0.275	-0.005	0.641	0.157	0.55	-0.056	-0.241	-0.034	0.239	0.204	-0.372	0.281	-0.677	0.147	0.248	-0.066	-0.145	-0.188	-0.468	-0.257
PS417_05540	two-component system, sensor histidine kinase AauS	NA	1246320	1248221	-	1902	COG4191	Signal transduction histidine kinase regulating C4-dicarboxylate transport system	Signal transduction mechanisms	9	-0.0397751	-0.171893	0.132118	0.670449	0.00836421	0.218198	-1.13356	FALSE	FALSE	FALSE	FALSE	FALSE	392	7	0	0	0.215	-0.175	-0.035	-0.092	-0.029	-0.203	0.005	0.112	0.078	0.058	-0.506	-0.024	-0.143	-0.229	0.14	-0.317	-0.205	-0.09	-0.373	-0.168	-0.313	-0.486	4.973
PS417_05545	L-glutamate ABC transporter ATP-binding protein /L-aspartate ABC transporter ATP-binding protein	gltL	1248379	1249113	-	735	COG1126	ABC-type polar amino acid transport system, ATPase component	Amino acid transport and metabolism	1	-0.422272	-0.140781	-0.281491	0.00952162	0.0933016	0.0712634	-4.82359	FALSE	FALSE	FALSE	FALSE	FALSE	392	7	0	0	0.117	-0.068	-0.345	-0.073	-0.079	-0.513	-0.088	0.126	-0.117	0.211	0.27	0.066	0.065	0.228	0.088	0.307	-0.108	0.107	0.251	0.115	-0.077	0.255	-0.227
PS417_05550	L-glutamate ABC transporter membrane protein /L-aspartate ABC transporter membrane protein	gltK	1249110	1249781	-	672	COG0765	ABC-type amino acid transport system, permease component	Amino acid transport and metabolism	1	-0.191412	2.04366e-05	-0.191432	0.133479	0.999862	0.192427	-1.90543	FALSE	FALSE	FALSE	FALSE	FALSE	392	7	0	0	-0.003	0.068	-0.063	0.188	-0.111	-0.371	-0.06	0.353	-0.027	0.027	0.049	-0.052	-0.141	0.033	-0.045	0.017	-0.17	0.073	0.193	0.21	-0.002	-0.066	-0.27
PS417_05555	L-glutamate ABC transporter membrane protein /L-aspartate ABC transporter membrane protein	gltJ	1249781	1250527	-	747	COG0765	ABC-type amino acid transport system, permease component	Amino acid transport and metabolism	1	-0.253079	-0.129585	-0.123494	0.195401	0.404671	0.56132	-1.31658	FALSE	FALSE	FALSE	FALSE	FALSE	392	7	0	0	0.231	-0.265	-0.386	-0.371	0.144	0.021	0.126	0.377	-0.259	0.442	0.463	0.048	0.166	0.199	0.41	0.279	0.164	0.137	0.454	0.128	0.482	0.302	-0.059
PS417_05560	glutamate/aspartate transport system substrate-binding protein	gltI	1250721	1251647	-	927	COG0834	ABC-type amino acid transport/signal transduction system, periplasmic component/domain	Amino acid transport and metabolism	1	0.168105	0.332871	-0.164766	0.512679	0.105448	0.516889	0.876245	FALSE	FALSE	FALSE	FALSE	FALSE	392	7	0	0	-0.097	-0.035	-0.092	0.013	0.115	-0.263	-0.61	0.039	-0.737	0.167	0.335	-0.015	-0.232	0.468	0.04	-0.314	-0.241	-0.176	0.065	-0.155	0.241	-0.225	0.245
PS417_05570	transcriptional regulator, DeoR family	glpR	1253791	1254546	-	756	COG1349	DNA-binding transcriptional regulator of sugar metabolism, DeoR/GlpR family	Carbohydrate transport and metabolism	5	-1.18281	-1.3998	0.216995	3.10532e-06	1.79297e-09	0.29204	-8.10845	TRUE	TRUE	FALSE	FALSE	FALSE	394	3	0	0	-1.083	-1.176	-0.419	0.045	0.243	-0.075	-0.018	0.244	-0.167	-0.58	-0.362	-0.56	-1.407	-0.721	0.445	-0.005	-1.054	-1.152	-0.192	-0.303	-0.322	-0.016	0.387
PS417_05575	glycerol kinase	glpK	1254630	1256135	-	1506	COG0554	Glycerol kinase	Energy production and conversion	12	0.00999708	0.390702	-0.380705	0.913567	0.00204879	0.00686874	-0.594165	FALSE	FALSE	FALSE	FALSE	FALSE	394	3	0	0	0.609	0.247	-0.051	0.374	-0.046	0.369	0.025	-0.049	0.351	0.093	-0.079	-0.033	-0.208	-0.052	-0.738	-0.064	0.176	0.023	0.015	-0.078	-0.062	-0.048	0.152
PS417_05580	glycerol uptake facilitator protein	glpF	1256214	1257071	-	858	COG0580	Glycerol uptake facilitator and related aquaporins (Major Intrinsic Protein Family)	Carbohydrate transport and metabolism	5	0.129217	0.17424	-0.0450234	0.193634	0.0154128	0.653012	1.71553	FALSE	FALSE	FALSE	FALSE	FALSE	394	3	0	0	0.328	0.202	0.15	-0.026	0.002	0.047	-0.079	-0.183	0.058	0.026	-0.074	-0.002	-0.125	-0.102	-0.789	-0.023	0.06	-0.071	-0.04	-0.051	0.145	0.007	0.004
PS417_05585	Cys-tRNA(Pro)/Cys-tRNA(Cys) deacylase	ybaK	1257399	1257869	+	471	COG2606	Cys-tRNA(Pro) deacylase, prolyl-tRNA editing enzyme YbaK/EbsC	Translation, ribosomal structure and biogenesis	14	-0.101854	-0.190787	0.088933	0.522087	0.0378139	0.55302	-0.877163	FALSE	FALSE	FALSE	FALSE	FALSE	395	1	0	0	-0.023	-0.218	-0.145	0.007	0.063	0.012	-0.021	-0.103	-0.32	0.251	0.041	0.099	0.233	0.218	0.029	0.075	0.083	0.143	0.3	-0.056	0.187	0.11	0.034
PS417_05590	iron(III) transport system ATP-binding protein	NA	1258012	1259121	-	1110	COG3842	ABC-type Fe3+/spermidine/putrescine transport systems, ATPase components	Amino acid transport and metabolism	1	-0.0235197	-0.101543	0.0780229	0.839723	0.250159	0.565416	-0.351985	FALSE	FALSE	FALSE	FALSE	FALSE	396	2	0	1	-0.172	-0.143	-0.087	-0.146	0.006	-0.226	-0.144	-0.2	-0.327	-0.449	-0.157	-0.18	-0.072	-0.206	-0.113	0.013	-0.305	-0.251	-0.026	-0.248	-0.013	-0.199	-0.054
PS417_05595	ornithine carbamoyltransferase	argF	1259118	1260038	-	921	COG0078	Ornithine carbamoyltransferase	Amino acid transport and metabolism	1	-4.26981	-5.41592	1.14612	5.05561e-11	1.87172e-16	0.000520748	-28.0657	TRUE	TRUE	TRUE	FALSE	TRUE	396	2	0	1	-0.068	-0.19	0.353	0.082	0.188	-0.07	-0.07	-0.015	-0.267	-3.58	-3.548	-3.931	-3.646	-3.467	-3.959	-3.631	-3.555	-3.959	-3.029	-1.9	-1.957	-3.539	-2.912
PS417_05600	Anaerobic selenocysteine-containing dehydrogenase	NA	1260474	1262582	+	2109	COG0243	Anaerobic selenocysteine-containing dehydrogenase	Energy production and conversion	12	0.0387097	-0.0413009	0.0800106	0.384586	0.194246	0.119837	0.373209	FALSE	FALSE	FALSE	FALSE	FALSE	397	2	0	0	-0.016	-0.088	0.105	-0.02	0.051	-0.057	-0.003	0.069	0.025	0.022	0.011	0.013	-0.021	0.014	0.036	-0.012	0.041	0.027	-0.048	0.164	-0.063	-0.008	-0.032
PS417_05610	bacterioferritin	bfr1	1263068	1263538	-	471	COG2193	Bacterioferritin (cytochrome b1)	Inorganic ion transport and metabolism	3	-0.3457	-0.432088	0.0863882	0.07689	0.00135473	0.65878	-2.27958	FALSE	FALSE	FALSE	FALSE	FALSE	398	1	0	0	0.215	1.706	-0.012	-0.029	0.238	0.214	0.071	-0.084	0.624	0.541	0.007	-0.034	0.178	0.261	0.221	0.119	0.096	0.062	0.473	-0.276	0.198	0.228	0.455
PS417_05615	bacterioferritin-associated ferredoxin	bfd	1263740	1263958	-	219	COG2906	Bacterioferritin-associated ferredoxin	Inorganic ion transport and metabolism	3	-0.0626425	-0.0576576	-0.00498484	0.660607	0.562854	0.971691	-0.299024	FALSE	FALSE	FALSE	FALSE	FALSE	399	1	0	0	-0.301	0.074	-0.215	-0.14	-0.288	-0.19	-0.054	-0.181	-0.013	-0.108	-0.343	0.028	-0.145	0.005	0.033	0.001	-0.136	0.052	0.214	-0.012	-0.138	0.079	0.049
PS417_05620	peroxiredoxin (alkyl hydroperoxide reductase subunit C)	NA	1264203	1264805	+	603	COG0450	Alkyl hydroperoxide reductase subunit AhpC (peroxiredoxin)	Defense mechanisms	17	-0.0376959	-0.0410427	0.00334679	0.793695	0.664561	0.982091	-1.04594	FALSE	FALSE	FALSE	FALSE	FALSE	400	1	0	0	0.099	0.168	0.184	-0.124	-0.032	0.005	0.195	-0.074	0.144	-0.028	-0.037	-0.144	-0.244	-0.058	-0.153	-0.046	-0.117	-0.186	0.02	-0.215	-0.256	-0.161	0.004
PS417_05635	OmpA family protein	NA	1266783	1267691	+	909	NA	No COG Annotation	No COG Annotation	25	-2.09936	-0.764757	-1.3346	4.54823e-14	1.88989e-06	1.4324e-09	-15.1946	TRUE	TRUE	TRUE	TRUE	FALSE	402	2	1	0	0.483	0.672	0.435	1.545	0.584	-0.174	1.201	0.231	-0.011	0.184	0.068	-0.139	-0.254	-0.054	-0.131	0.084	-0.075	0.192	0.429	0.618	0.587	0.137	-0.078
PS417_05645	two component transcriptional regulator, LuxR family	NA	1269663	1270295	+	633	COG2197	DNA-binding response regulator, NarL/FixJ family, contains REC and HTH domains	Transcription	2	0.0256399	0.0275601	-0.00192014	0.795243	0.727801	0.981398	-0.132462	FALSE	FALSE	FALSE	FALSE	FALSE	403	1	0	0	-0.007	-0.199	-0.124	-0.311	0.053	-0.058	-0.027	0.011	0.069	-0.152	-0.008	0.011	-0.057	-0.209	-0.086	-0.146	-0.099	0.134	0.133	-0.315	0.048	-0.104	-0.345
PS417_05650	leucyl-tRNA synthetase	NA	1270380	1270562	-	183	NA	No COG Annotation	No COG Annotation	25	-0.92315	-0.00323767	-0.919912	3.18925e-05	0.983207	0.000137895	-4.42925	TRUE	FALSE	TRUE	TRUE	FALSE	404	3	1	0	-0.014	0.234	0.784	0.069	-0.098	0.185	0.227	0.399	0.522	-0.27	-0.355	-0.313	0.088	0.22	0.129	-0.216	-0.293	-0.257	-0.043	0.293	-0.131	0.253	-0.063
PS417_05655	DNA-(apurinic or apyrimidinic site) lyase /endonuclease III	nth	1270670	1271308	-	639	COG0177	Endonuclease III	Replication, recombination and repair	15	0.439978	0.315786	0.124192	0.0106248	0.0207715	0.472807	4.81474	FALSE	FALSE	FALSE	FALSE	FALSE	404	3	1	0	0.126	0.068	-0.019	0.134	0.009	-0.075	0.015	-0.037	-0.117	0.027	0.083	-0.063	0.106	-0.211	-0.12	-0.021	0.207	0.117	0.097	0.072	-0.178	-0.136	-0.162
PS417_05660	electron transport complex protein RnfB	NA	1271374	1272327	-	954	COG2878	Na+-translocating ferredoxin:NAD+ oxidoreductase RNF, RnfB subunit	Energy production and conversion	12	0.284876	0.21867	0.0662065	0.00263475	0.00522443	0.508256	3.45434	FALSE	FALSE	FALSE	FALSE	FALSE	404	3	1	0	0.097	-0.157	0.17	-0.216	0.002	-0.394	0.091	-0.024	0.804	-0.119	0.073	0.226	0.173	0.117	0.06	-0.072	0.039	-0.085	-0.103	-0.018	-0.048	-0.137	-0.024
PS417_05680	DNA mismatch repair protein MutS	mutS	1276815	1279406	-	2592	COG0249	DNA mismatch repair ATPase MutS	Replication, recombination and repair	15	0.402799	-0.156397	0.559196	1.87338e-06	0.0183356	2.74823e-08	6.10992	FALSE	FALSE	TRUE	FALSE	TRUE	407	4	0	1	0.138	0.26	-0.088	0.126	-0.009	0.01	0.064	0.048	0.7	-0.218	0.01	-0.125	-0.073	-0.072	-0.043	-0.092	-0.125	-0.058	-0.077	0.077	-0.179	-0.2	0.33
PS417_05685	hypothetical protein	NA	1279576	1279947	-	372	NA	No COG Annotation	No COG Annotation	25	-0.177743	-0.151649	-0.0260941	0.100494	0.132862	0.841549	-2.29667	FALSE	FALSE	FALSE	FALSE	FALSE	407	4	0	1	0.13	-0.214	-0.008	0.1	0.068	0.153	-0.097	0.031	-0.13	0.037	0.119	0.156	0.094	-0.097	0.134	0.124	0.124	-0.005	-0.059	0.053	0.248	0.359	-0.134
PS417_05690	Uncharacterized phage-associated protein	NA	1279940	1280428	-	489	COG3600	Uncharacterized phage-associated protein	Mobilome: prophages, transposons	21	-0.0892128	-0.0739002	-0.0153126	0.41531	0.353228	0.871865	-1.52115	FALSE	FALSE	FALSE	FALSE	FALSE	407	4	0	1	0.11	0	-0.453	0.107	0.156	-0.219	0.034	-0.108	0.182	0.076	0.203	-0.118	0.063	0.184	0.005	0.046	0.124	0.266	0.074	0.212	0.119	0.038	0.301
PS417_05695	Peptidase S24-like	NA	1280687	1281430	+	744	NA	No COG Annotation	No COG Annotation	25	-0.224996	-0.157946	-0.0670502	0.241016	0.369164	0.7708	-1.02496	FALSE	FALSE	FALSE	FALSE	FALSE	408	1	0	0	-0.462	-2.267	-0.417	-0.571	0.153	-0.168	-0.141	-0.579	-0.925	-0.528	-0.688	-0.311	-0.095	-0.313	-0.332	-0.371	-0.53	-0.479	-0.326	-0.103	-0.126	-0.358	-0.372
PS417_05705	Bacteriophage holin Hol, superfamily III	NA	1282028	1282372	+	345	NA	No COG Annotation	No COG Annotation	25	0.23803	0.186881	0.0511491	0.0681195	0.00967047	0.681839	1.86332	FALSE	FALSE	FALSE	FALSE	FALSE	409	9	0	0	-0.033	0.402	0.297	0.028	0.08	-0.028	-0.142	0.004	0.111	-0.244	-0.257	-0.128	-0.201	-0.165	0.137	-0.234	-0.176	-0.123	0.08	-0.121	-0.042	-0.146	-0.105
PS417_05710	hypothetical protein	NA	1282394	1282909	+	516	NA	No COG Annotation	No COG Annotation	25	-0.126822	0.215747	-0.342569	0.569979	0.0881554	0.147202	-0.51551	FALSE	FALSE	FALSE	FALSE	FALSE	409	9	0	0	-0.237	0.048	-0.473	-0.352	-0.315	-0.23	-0.151	-0.641	-0.258	0.302	0.257	0.082	0.57	0.258	0.027	0.128	-0.209	0.394	-0.103	0.106	-0.117	0.139	0.079
PS417_05715	phage baseplate assembly protein V	NA	1282913	1283524	+	612	COG4540	Phage P2 baseplate assembly protein gpV	Mobilome: prophages, transposons	21	-0.114723	0.0326061	-0.147329	0.145219	0.459659	0.0476768	-1.58385	FALSE	FALSE	FALSE	FALSE	FALSE	409	9	0	0	-0.008	0.122	0.057	0.044	0.052	-0.04	-0.018	0.137	0.12	-0.053	0	-0.028	0.1	0.104	-0.129	-0.024	-0.015	0.067	-0.065	0.143	0.039	0.039	-0.122
PS417_05725	Phage-related baseplate assembly protein	NA	1283863	1284858	+	996	COG3948	Phage-related baseplate assembly protein	Mobilome: prophages, transposons	21	0.0800723	-0.0360637	0.116136	0.461001	0.612412	0.28959	0.891138	FALSE	FALSE	FALSE	FALSE	FALSE	409	9	0	0	-0.18	-0.166	-0.343	-0.417	0.025	-0.225	-0.119	0.035	0.106	-0.153	-0.223	-0.128	-0.176	-0.093	-0.027	-0.175	-0.263	-0.168	-0.103	-0.253	-0.339	-0.169	-0.253
PS417_05730	phage tail protein, P2 protein I family	NA	1284855	1285493	+	639	COG4385	Bacteriophage P2-related tail formation protein	Mobilome: prophages, transposons	21	-0.257304	0.0650874	-0.322391	0.0341355	0.358758	0.00987906	-2.42847	FALSE	FALSE	FALSE	FALSE	FALSE	409	9	0	0	0.022	0.139	0.342	0.11	0.037	0.001	-0.191	-0.142	-0.071	0.077	0.29	0.151	0.124	0.087	0.113	-0.001	0.042	0.048	0.108	0.172	-0.065	0.026	0.054
PS417_05735	tail fiber protein	NA	1285490	1286020	+	531	NA	No COG Annotation	No COG Annotation	25	-0.119311	-0.0152328	-0.104078	0.425446	0.902669	0.48512	-0.850071	FALSE	FALSE	FALSE	FALSE	FALSE	409	9	0	0	-0.096	-0.015	0.006	-0.308	0.058	0.018	0.265	-0.073	0.739	-0.094	-0.212	-0.092	0.135	-0.133	-0.289	0.014	-0.235	-0.128	0.149	0.11	0.11	0.091	-0.048
PS417_05740	hypothetical protein	NA	1286069	1286851	+	783	NA	No COG Annotation	No COG Annotation	25	-0.0243534	-0.0475937	0.0232403	0.717805	0.294647	0.734402	-1.15529	FALSE	FALSE	FALSE	FALSE	FALSE	409	9	0	0	0.078	0.189	0.126	0.116	-0.062	-0.004	0.245	0.041	0.045	0.04	-0.092	0.006	-0.164	0.037	-0.1	-0.052	-0.007	-0.068	-0.103	-0.062	0.007	-0.03	-0.155
PS417_05745	hypothetical protein	NA	1286853	1287155	+	303	NA	No COG Annotation	No COG Annotation	25	-0.059884	-0.0653993	0.00551529	0.566795	0.398663	0.955314	-1.4287	FALSE	FALSE	FALSE	FALSE	FALSE	409	9	0	0	0.107	0.008	-0.043	0.009	0.09	-0.002	-0.055	0.261	-0.07	0.057	-0.003	0.037	-0.046	0.046	-0.082	-0.046	0.035	0.22	-0.012	-0.114	-0.09	0.011	-0.078
PS417_05755	hypothetical protein	NA	1287420	1288586	+	1167	COG3497	Phage tail sheath protein FI	Mobilome: prophages, transposons	21	0.108399	0.0175576	0.0908409	0.451218	0.772837	0.532182	1.11324	FALSE	FALSE	FALSE	FALSE	FALSE	410	8	0	0	0.296	0.073	0.182	0.014	-0.112	-0.307	0.016	-0.039	0.083	0.044	-0.175	-0.189	-0.145	-0.097	-0.019	-0.045	-0.217	-0.119	-0.077	-0.011	0.021	-0.192	-0.025
PS417_05760	hypothetical protein	NA	1288586	1289092	+	507	COG3498	Phage tail tube protein FII	Mobilome: prophages, transposons	21	-0.0767072	0.0448265	-0.121534	0.47422	0.610852	0.284215	-1.14758	FALSE	FALSE	FALSE	FALSE	FALSE	410	8	0	0	0.086	-0.121	0.116	-0.193	0.026	0.057	0.003	0.146	0.153	0.093	-0.09	-0.112	0.013	-0.046	-0.245	-0.035	-0.084	-0.104	0.062	0.014	-0.007	-0.151	0.034
PS417_05765	Phage tail assembly chaperone protein, E, or 41 or 14	NA	1289145	1289717	+	573	NA	No COG Annotation	No COG Annotation	25	0.137286	0.0119837	0.125302	0.171854	0.854255	0.183018	1.31659	FALSE	FALSE	FALSE	FALSE	FALSE	410	8	0	0	-0.096	-0.105	-0.068	-0.373	-0.052	-0.13	-0.057	0.043	0.019	0.086	0.136	0.004	0.072	0.005	-0.002	0.055	0.146	0.213	0.035	0.181	0.075	0.049	-0.092
PS417_05775	tail tape measure protein	NA	1289845	1291305	+	1461	NA	No COG Annotation	No COG Annotation	25	-0.399428	-0.0224384	-0.376989	0.00447929	0.850174	0.00592048	-3.39088	FALSE	FALSE	FALSE	FALSE	FALSE	410	8	0	0	0.195	0.007	0.312	-0.266	0.02	-0.053	-0.081	0.062	0.27	0.051	0.235	-0.182	0.143	-0.078	0.129	-0.009	0.272	-0.053	0.241	0.172	0.07	0.173	0.101
PS417_05780	hypothetical protein	NA	1291305	1291688	+	384	COG3499	Phage protein U	Mobilome: prophages, transposons	21	-0.051242	-0.0281079	-0.023134	0.615541	0.73302	0.827287	-0.33145	FALSE	FALSE	FALSE	FALSE	FALSE	410	8	0	0	-0.096	0.124	0.085	-0.239	0.289	-0.042	-0.12	0.094	-0.075	-0.005	-0.099	-0.114	-0.064	-0.117	0.185	0.021	-0.095	0.138	-0.099	-0.247	-0.16	-0.044	-0.326
PS417_05785	P2-like prophage tail protein X	NA	1291681	1291893	+	213	COG5004	P2-like prophage tail protein X	Mobilome: prophages, transposons	21	-0.221806	-0.160072	-0.0617336	0.248977	0.228899	0.73782	-0.962244	FALSE	FALSE	FALSE	FALSE	FALSE	410	8	0	0	0.066	0.146	0.154	-0.113	-0.229	-0.092	-0.026	0.107	-0.418	0.127	-0.227	-0.03	0.07	0.357	0.173	0.055	-0.061	0.187	0.342	-0.02	0.192	0.094	-0.072
PS417_05790	hypothetical protein	NA	1291903	1292910	+	1008	COG3500	Phage protein D	Mobilome: prophages, transposons	21	-0.0594355	-0.191053	0.131618	0.783231	0.11875	0.549873	-0.235379	FALSE	FALSE	FALSE	FALSE	FALSE	410	8	0	0	0.121	0.237	-0.31	-0.192	-0.01	0.236	0.009	0.226	0.329	-0.172	-0.148	-0.207	-0.366	-0.112	-0.046	-0.183	-0.117	-0.312	-0.502	-0.038	-0.38	-0.258	-0.171
PS417_05795	putative chitinase	NA	1292917	1293474	+	558	COG3179	Predicted chitinase	General function prediction only	6	0.125499	0.0468311	0.0786678	0.156249	0.407812	0.388015	1.30463	FALSE	FALSE	FALSE	FALSE	FALSE	410	8	0	0	-0.112	-0.021	-0.129	-0.098	-0.208	-0.111	-0.394	0.091	0.046	0.171	0.112	0.114	0.074	0.159	-0.014	0.155	0.133	0.116	0.192	0.105	0.132	0.045	0.095
PS417_05800	hypothetical protein	NA	1293471	1293686	-	216	NA	No COG Annotation	No COG Annotation	25	-0.0975827	-0.0157742	-0.0818085	0.319262	0.852005	0.331473	-1.43108	FALSE	FALSE	FALSE	FALSE	FALSE	411	1	0	0	0.108	-0.175	-0.173	0.003	-0.086	-0.242	-0.045	-0.055	-0.16	-0.041	-0.088	-0.2	-0.202	0.058	-0.1	-0.078	-0.042	0.228	0.11	-0.083	-0.206	0.105	-0.077
PS417_05805	hypothetical protein	NA	1293679	1293885	+	207	NA	No COG Annotation	No COG Annotation	25	-1.62411	-0.444179	-1.17993	0.0139272	0.152829	0.0653071	-0.97769	TRUE	FALSE	FALSE	FALSE	FALSE	412	4	0	0	NA	NA	NA	NA	NA	NA	NA	NA	NA	NA	NA	NA	NA	NA	NA	NA	NA	NA	NA	NA	NA	NA	NA
PS417_05810	nicotinamide-nucleotide amidase	NA	1294014	1294514	+	501	COG1546	Nicotinamide mononucleotide (NMN) deamidase PncC	Coenzyme transport and metabolism	10	0.112095	-0.178428	0.290523	0.532976	0.148465	0.160739	1.21239	FALSE	FALSE	FALSE	FALSE	FALSE	412	4	0	0	-0.006	-0.386	-0.086	0.093	-0.039	-0.062	0.074	-0.266	-0.153	0.12	0.261	0.02	-0.169	-0.001	-0.043	0.044	-0.119	-0.143	-0.037	0.252	-0.101	-0.001	-0.039
PS417_05815	RecA protein	recA	1294599	1295657	+	1059	COG0468	RecA/RadA recombinase	Replication, recombination and repair	15	0.886365	-0.120444	1.00681	0.0576606	0.741981	0.0305702	1.90346	FALSE	FALSE	FALSE	FALSE	FALSE	412	4	0	0	-0.306	-0.171	0.197	-0.261	-3.196	-0.222	-0.412	-0.135	-0.628	-0.293	-0.467	-0.309	-0.505	-0.175	-0.526	-0.949	-0.086	-0.055	-0.046	-0.462	-0.25	-0.34	0.274
PS417_05820	regulatory protein	recX	1295666	1296133	+	468	COG2137	SOS response regulatory protein OraA/RecX, interacts with RecA	Posttranslational modification, protein turnover, chaperones	13	0.334495	0.315596	0.0188988	0.304064	0.180272	0.951788	1.41502	FALSE	FALSE	FALSE	FALSE	FALSE	412	4	0	0	0.067	-0.26	-0.351	0.061	-0.068	0.153	-0.186	0.32	0.174	0.181	0.256	0.642	0.027	0.48	0.408	0.176	0.051	0.369	0.845	-0.001	0.476	0.375	0.745
PS417_05825	hypothetical protein	NA	1296197	1297309	-	1113	COG1611	Predicted Rossmann fold nucleotide-binding protein	General function prediction only	6	-0.302831	-0.167749	-0.135082	0.0642212	0.178612	0.418755	-2.24199	FALSE	FALSE	FALSE	FALSE	FALSE	413	1	0	0	-0.154	0.172	-0.252	0.002	0.277	0.154	0.389	0.053	1.109	-0.27	0.128	-0.088	-0.311	-0.226	0.235	-0.035	-0.033	-0.274	-0.079	-0.016	0.208	0.171	-0.427
PS417_05830	Putative quorum-sensing-regulated virulence factor	NA	1297586	1298026	-	441	NA	No COG Annotation	No COG Annotation	25	0.163869	-0.011598	0.175467	0.392223	0.926521	0.338824	0.790234	FALSE	FALSE	FALSE	FALSE	FALSE	414	1	0	0	-0.314	-0.031	0.207	-1.052	0.216	0.436	0.27	0.201	0.372	0.387	0.113	0.236	-0.004	0.476	-0.126	0.217	0.118	-0.01	-0.252	0.288	-0.02	0.024	-0.225
PS417_05835	conserved hypothetical protein	NA	1298206	1298925	+	720	COG3148	Uncharacterized conserved protein YfiP, DTW domain	Function unknown	4	-0.0324945	0.0274776	-0.0599721	0.566417	0.556426	0.278849	-0.734691	FALSE	FALSE	FALSE	FALSE	FALSE	415	3	0	0	0.092	0.026	-0.092	0.051	0.116	0.057	0.101	0.121	0.024	-0.003	-0.057	0.036	-0.055	-0.025	0.086	-0.001	0.07	-0.015	0.027	0.192	0.201	-0.089	-0.079
PS417_05840	two component transcriptional regulator, LuxR family	NA	1299064	1299714	+	651	COG2197	DNA-binding response regulator, NarL/FixJ family, contains REC and HTH domains	Transcription	2	-0.0756324	0.0829822	-0.158615	0.805245	0.551479	0.610765	0.0237043	FALSE	FALSE	FALSE	FALSE	FALSE	415	3	0	0	-0.447	-0.031	1.131	0.266	0.041	0.014	-0.067	-0.058	0.143	-0.081	-0.444	-0.029	0.133	0.006	-0.499	-0.521	-0.119	-0.13	-0.936	-1.465	-1.243	-0.852	-0.245
PS417_05850	transcriptional regulator, LysR family	NA	1300156	1301082	-	927	COG0583	DNA-binding transcriptional regulator, LysR family	Transcription	2	-0.333706	-0.387775	0.054069	0.0132308	0.00153519	0.587817	-3.07185	FALSE	FALSE	FALSE	FALSE	FALSE	416	1	0	0	-0.064	0.291	0.666	0.166	0.006	-0.141	0.21	0.039	-0.437	-0.452	0.061	-0.368	-0.666	0.154	-0.189	0.123	-0.455	-0.208	-0.05	0.422	0.209	-0.045	-0.179
PS417_05860	tRNA-Thr(GGU) m(6)t(6)A37 methyltransferase TsaA	NA	1302133	1302828	-	696	COG1720	tRNA (Thr-GGU) A37 N-methylase	Translation, ribosomal structure and biogenesis	14	-0.245141	0.0656307	-0.310772	0.336197	0.663521	0.241799	-1.24801	FALSE	FALSE	FALSE	FALSE	FALSE	418	5	0	0	0.35	0.006	-0.304	0.098	-0.2	-0.065	-0.21	-0.16	0.249	-0.06	-0.013	0.319	-0.645	0.236	0.147	-0.008	-0.232	-0.086	-0.024	-0.16	-0.031	0.295	0.036
PS417_05865	Uncharacterized conserved protein YehS, DUF1456 family	NA	1302832	1303293	-	462	COG4807	Uncharacterized conserved protein YehS, DUF1456 family	Function unknown	4	-0.0145883	0.152044	-0.166633	0.949686	0.220834	0.479311	-0.0308462	FALSE	FALSE	FALSE	FALSE	FALSE	418	5	0	0	-0.022	0.283	-0.005	0.311	0.308	-0.204	0.568	0.432	-0.092	0.086	-0.196	-0.232	-0.45	0.292	-0.064	0.026	-0.012	0.03	0.092	-0.141	0.496	-0.151	0.095
PS417_05870	23S rRNA pseudouridine2604 synthase	NA	1303359	1304069	-	711	COG1187	16S rRNA U516 pseudouridylate synthase RsuA and related 23S rRNA U2605, pseudouridylate synthases	Translation, ribosomal structure and biogenesis	14	0.213412	-0.0150245	0.228437	0.154704	0.871809	0.124703	1.81679	FALSE	FALSE	FALSE	FALSE	FALSE	418	5	0	0	-0.223	0.1	-0.225	0.06	-0.241	-0.09	-0.142	-0.026	-0.37	0.16	0.144	-0.079	0.149	0.283	-0.24	-0.01	0.036	0.086	0.072	0.115	0.185	-0.066	0.032
PS417_05875	putative acetyltransferase	NA	1304195	1304665	-	471	NA	No COG Annotation	No COG Annotation	25	-0.127185	0.0714464	-0.198631	0.382355	0.314461	0.183464	-1.40146	FALSE	FALSE	FALSE	FALSE	FALSE	418	5	0	0	-0.023	-0.293	-0.019	-0.023	0.168	0.129	-0.011	-0.005	0.042	-0.158	-0.215	-0.022	-0.012	-0.208	-0.06	-0.278	-0.137	0.04	-0.123	-0.031	-0.085	-0.038	0.15
PS417_05880	SSU ribosomal protein S12P methylthiotransferase	rimO	1304763	1306103	-	1341	COG0621	tRNA A37 methylthiotransferase MiaB	Translation, ribosomal structure and biogenesis	14	0.135214	0.0690382	0.0661754	0.2762	0.377806	0.616917	1.15005	FALSE	FALSE	FALSE	FALSE	FALSE	418	5	0	0	0.152	0.482	-0.212	-0.012	-0.052	-0.111	-0.058	0.022	-0.144	-0.155	-0.15	-0.137	-0.087	-0.179	-0.362	-0.381	-0.153	-0.425	-0.015	-0.236	-0.162	-0.114	-0.111
PS417_05885	KUP system potassium uptake protein	kup	1306392	1308293	+	1902	COG3158	K+ transporter	Inorganic ion transport and metabolism	3	-0.12888	-0.149671	0.0207914	0.351738	0.0997736	0.87496	-2.20617	FALSE	FALSE	FALSE	FALSE	FALSE	419	2	0	0	0.022	-0.221	0.132	0.118	0.143	0.103	0.142	-0.15	0.089	-0.297	-0.049	-0.312	0.193	-0.057	0.013	-0.054	0.151	-0.225	-0.171	-0.049	-0.26	0.073	-0.216
PS417_05895	uncharacterized protein	NA	1309575	1310744	-	1170	COG2311	Uncharacterized membrane protein YeiB	Function unknown	4	0.138979	-0.00309076	0.14207	0.0792963	0.955147	0.0753167	1.81241	FALSE	FALSE	FALSE	FALSE	FALSE	420	2	0	0	0.078	0.066	-0.138	0.065	0.056	0.01	0.046	-0.016	0.216	-0.18	-0.031	-0.147	-0.017	-0.066	-0.117	-0.059	-0.035	0.054	0.033	-0.029	-0.016	-0.025	0.049
PS417_05900	transcriptional regulator, TetR family	NA	1310747	1311343	-	597	COG1309	DNA-binding transcriptional regulator, AcrR family	Transcription	2	0.129813	0.164733	-0.0349196	0.510721	0.260082	0.841411	0.488227	FALSE	FALSE	FALSE	FALSE	FALSE	420	2	0	0	-0.248	-0.111	-0.226	-0.262	-0.428	0.383	-0.059	-0.121	0.191	-0.006	0.172	-0.298	-0.176	-0.099	-0.196	-0.168	0.075	-0.032	-0.347	-0.187	-0.365	-0.166	-0.226
PS417_05905	hypothetical protein	NA	1311599	1311784	+	186	NA	No COG Annotation	No COG Annotation	25	-0.749155	-0.23196	-0.517195	0.0245727	0.115262	0.113122	-2.15805	FALSE	FALSE	FALSE	FALSE	FALSE	421	1	0	0	-0.439	-0.573	0.011	-0.318	0.285	-0.368	0.146	-0.011	-0.286	-0.325	-0.43	-0.395	-0.13	-0.122	-0.325	-0.415	-0.192	0.154	-0.381	0.019	-0.455	-0.425	-0.389
PS417_05910	glucans biosynthesis protein	opgD	1311885	1313510	-	1626	COG3131	Periplasmic glucans biosynthesis protein	Cell wall/membrane/envelope biogenesis	11	0.238285	0.136183	0.102102	0.0130147	0.00365954	0.255517	3.05261	FALSE	FALSE	FALSE	FALSE	FALSE	422	1	0	0	0.151	0.05	0.082	0.048	0.051	0.213	0.012	-0.016	-0.272	0.037	-0.005	-0.056	-0.102	-0.036	-0.063	-0.04	0.023	0.137	0.109	0.011	-0.125	-0.075	-0.119
PS417_05915	spermidine dehydrogenase	NA	1313856	1315718	-	1863	NA	No COG Annotation	No COG Annotation	25	0.160758	0.0614801	0.0992782	0.00456095	0.148207	0.0536592	2.98293	FALSE	FALSE	FALSE	FALSE	FALSE	423	5	0	0	0.032	-0.181	0.022	0.064	0.007	0.131	-0.034	-0.113	0.077	0.103	0.121	0.083	0.089	0.174	0.092	0.218	0.027	0.041	0.12	0.169	0.048	0.205	-0.001
PS417_05920	aminobutyraldehyde dehydrogenase	NA	1315782	1317206	-	1425	COG1012	Acyl-CoA reductase or other NAD-dependent aldehyde dehydrogenase	Energy production and conversion	12	0.14824	0.0679616	0.0802783	0.268034	0.284586	0.528019	1.08424	FALSE	FALSE	FALSE	FALSE	FALSE	423	5	0	0	-0.029	-0.176	-0.294	-0.088	0	0.186	0.159	-0.138	-0.021	0.021	-0.049	-0.043	0.141	0.068	-0.056	0.085	0.068	-0.005	0.129	-0.143	0.206	0.043	0.088
PS417_05925	putative spermidine/putrescine transport system permease protein	NA	1317384	1318193	-	810	COG1177	ABC-type spermidine/putrescine transport system, permease component II	Amino acid transport and metabolism	1	0.0946528	-0.0820999	0.176753	0.481313	0.365521	0.13845	0.866902	FALSE	FALSE	FALSE	FALSE	FALSE	423	5	0	0	0.194	0.012	0.431	0.129	0.143	0.636	0.354	0.068	0.352	-0.228	0.002	-0.277	-0.253	-0.189	-0.46	-0.228	-0.204	-0.339	-0.016	0.102	-0.262	-0.114	-0.047
PS417_05930	putative spermidine/putrescine transport system permease protein	NA	1318183	1319112	-	930	COG1176	ABC-type spermidine/putrescine transport system, permease component I	Amino acid transport and metabolism	1	0.0871248	0.0276498	0.059475	0.339572	0.752524	0.534451	1.10805	FALSE	FALSE	FALSE	FALSE	FALSE	423	5	0	0	0.041	0.053	-0.07	-0.044	0.124	0.079	0.05	0.05	-0.1	0.092	0.108	0.105	0.088	-0.011	0.211	0.178	0.279	0.166	0.068	-0.101	0.14	0.124	0.075
PS417_05935	putative spermidine/putrescine transport system ATP-binding protein	NA	1319114	1320148	-	1035	COG3842	ABC-type Fe3+/spermidine/putrescine transport systems, ATPase components	Amino acid transport and metabolism	1	0.184144	0.0953901	0.0887538	0.067631	0.216685	0.379645	1.83878	FALSE	FALSE	FALSE	FALSE	FALSE	423	5	0	0	0.069	-0.084	0.208	0.056	-0.077	0.346	0.153	-0.162	0.076	-0.008	0.125	-0.15	0.094	-0.13	0.019	0.122	-0.09	-0.249	-0.041	-0.226	0.098	-0.032	-0.018
PS417_05940	putative spermidine/putrescine transport system substrate-binding protein	NA	1320350	1321501	-	1152	COG0687	Spermidine/putrescine-binding periplasmic protein	Amino acid transport and metabolism	1	-0.0152352	-0.112494	0.0972588	0.879993	0.175683	0.355083	-0.746374	FALSE	FALSE	FALSE	FALSE	FALSE	424	3	0	0	-0.093	0.018	0.008	-0.201	-0.184	-0.004	0.197	-0.073	0.134	0.134	-0.039	-0.054	-0.13	-0.023	-0.113	-0.072	0.025	0.078	0.024	-0.11	-0.07	0.062	-0.147
PS417_05945	aminobutyraldehyde dehydrogenase	NA	1321574	1323031	-	1458	COG1012	Acyl-CoA reductase or other NAD-dependent aldehyde dehydrogenase	Energy production and conversion	12	0.105127	-0.0317975	0.136924	0.11329	0.60095	0.0773892	1.37346	FALSE	FALSE	FALSE	FALSE	FALSE	424	3	0	0	0.122	0.017	-0.059	0.008	-0.045	0.067	0.011	-0.131	0.004	-0.017	0.048	-0.044	-0.129	-0.084	-0.006	-0.084	0.04	-0.119	-0.062	-0.071	-0.015	-0.201	-0.016
PS417_05950	transcriptional regulator, LysR family	NA	1323165	1324076	-	912	COG0583	DNA-binding transcriptional regulator, LysR family	Transcription	2	0.0562396	0.0758676	-0.019628	0.572315	0.431188	0.840614	0.307327	FALSE	FALSE	FALSE	FALSE	FALSE	424	3	0	0	-0.185	-0.04	-0.028	0.076	-0.101	-0.139	-0.15	-0.062	-0.388	-0.291	-0.172	-0.036	0.158	-0.215	-0.111	-0.222	-0.03	-0.272	-0.096	0.016	-0.138	0.01	-0.234
PS417_05955	Uncharacterized membrane protein YebE, DUF533 family	NA	1324245	1324955	+	711	COG2979	Uncharacterized membrane protein YebE, DUF533 family	Function unknown	4	0.118388	0.032498	0.0858903	0.410439	0.663948	0.560619	1.26591	FALSE	FALSE	FALSE	FALSE	FALSE	425	8	0	0	-0.239	-0.027	-0.141	-0.185	0.168	0.311	0.038	0.018	0.203	0.038	0.034	0.085	0.077	0.128	0.098	0.043	-0.043	0.389	0.17	0.133	0.071	-0.1	0.022
PS417_05960	methyl-accepting chemotaxis protein WspA	wspA	1325104	1326726	+	1623	COG0840	Methyl-accepting chemotaxis protein	Cell motility	8	-0.0954422	-0.183317	0.0878751	0.510608	0.095551	0.569667	-1.74648	FALSE	FALSE	FALSE	FALSE	FALSE	425	8	0	0	-0.043	-0.114	-0.305	-0.524	-0.059	-0.177	0.095	-0.002	0.467	-0.091	-0.006	0.043	-0.019	-0.18	-0.129	0.057	-0.058	-0.207	-0.081	-0.039	-0.169	-0.096	-0.094
PS417_05965	chemotaxis-related protein WspB	NA	1326726	1327238	+	513	COG0835	Chemotaxis signal transduction protein	Cell motility	8	-0.324574	-0.16845	-0.156124	0.0357521	0.216001	0.319505	-1.80173	FALSE	FALSE	FALSE	FALSE	FALSE	425	8	0	0	-0.583	-0.327	0.034	-0.025	0.078	0.469	0.579	0.232	0.654	-0.178	-0.202	0.107	-0.184	0.075	-0.215	0.155	-0.037	0.044	0.443	0.003	-0.165	-0.303	-0.254
PS417_05970	chemotaxis protein methyltransferase WspC	NA	1327235	1328494	+	1260	COG1352	Methylase of chemotaxis methyl-accepting proteins	Cell motility	8	-0.312965	-0.305506	-0.00745947	0.00183609	0.000704563	0.943878	-4.47771	FALSE	FALSE	FALSE	FALSE	FALSE	425	8	0	0	0.096	0.181	0.127	0.443	0.065	-0.061	0.758	0.044	-0.048	0.172	-0.027	-0.096	0.053	0.071	0.069	-0.026	0.038	0.13	0.158	0.146	0.097	0.03	0.003
PS417_05980	two-component system, chemotaxis family, sensor histidine kinase and response regulator WspE	wspE	1329189	1331453	+	2265	COG0643	Chemotaxis protein histidine kinase CheA	Cell motility	8	-0.166136	-0.231757	0.0656211	0.0205299	0.0281042	0.538441	-3.45149	FALSE	FALSE	FALSE	FALSE	FALSE	425	8	0	0	-0.067	0.271	-0.034	0.16	0.012	-0.185	0.214	0.039	0.071	0.098	0.133	-0.07	-0.106	0.006	0.052	0.151	-0.088	-0.065	0.133	-0.073	0.039	0.009	0.051
PS417_05985	two-component system, chemotaxis family, response regulator WspF	wspF	1331450	1332460	+	1011	COG2201	Chemotaxis response regulator CheB, contains REC and protein-glutamate methylesterase domains	Cell motility	8	0.835875	0.411614	0.424261	0.0123942	0.104858	0.18514	3.80972	TRUE	FALSE	FALSE	FALSE	FALSE	425	8	0	0	-0.418	-0.305	0.456	-1.831	-0.028	0.808	-1.085	-0.992	-0.245	-0.506	0	-0.194	-0.151	0.042	0.274	-0.025	0.265	-0.132	-0.324	0.099	-0.226	-0.334	-0.416
PS417_05990	response regulator receiver modulated diguanylate cyclase	wspR	1332512	1333513	+	1002	COG3706	Two-component response regulator, PleD family, consists of two REC domains and a diguanylate cyclase (GGDEF) domain	Transcription	2	-0.0646821	-0.370341	0.305659	0.687719	0.0201647	0.12859	-1.07069	FALSE	FALSE	FALSE	FALSE	FALSE	425	8	0	0	0.444	0.043	0.102	0.32	0.014	0.025	0.277	0.104	0.087	0.493	0.084	0.071	0.071	0.079	0.123	0.146	0.053	-0.042	-0.017	0.057	0.297	0.191	0.113
PS417_06010	transcriptional regulator, TetR family	NA	1336538	1337254	+	717	COG3226	DNA-binding transcriptional regulator YbjK	Transcription	2	-0.202803	0.0131544	-0.215957	0.110749	0.868698	0.107183	-1.77505	FALSE	FALSE	FALSE	FALSE	FALSE	426	9	0	0	0.124	0.149	0.141	-0.073	0.092	0.15	-0.012	0.103	0.153	-0.009	-0.035	0.055	0.218	0.168	0.027	-0.023	0.085	0.024	-0.036	0.302	0.059	-0.032	0.016
PS417_06015	hypothetical protein	NA	1337401	1337949	+	549	NA	No COG Annotation	No COG Annotation	25	-0.131696	-0.118762	-0.0129343	0.32947	0.181458	0.929382	-0.834844	FALSE	FALSE	FALSE	FALSE	FALSE	426	9	0	0	0.19	-0.003	0.004	-0.151	0.011	0.083	0.137	-0.101	0.016	-0.096	-0.181	-0.067	-0.199	-0.09	-0.207	-0.084	0.1	0.018	-0.04	-0.078	-0.235	-0.16	0.025
PS417_06020	conserved hypothetical protein	NA	1337971	1339248	+	1278	COG3930	Uncharacterized protein	Function unknown	4	0.0149732	0.174269	-0.159296	0.832795	0.0234755	0.0743153	0.317524	FALSE	FALSE	FALSE	FALSE	FALSE	426	9	0	0	-0.03	0	0.029	0.07	-0.187	-0.028	0.014	-0.05	-0.085	-0.088	-0.032	0.051	-0.177	0.059	-0.058	-0.125	-0.123	0.084	-0.009	0.291	0.063	-0.063	-0.18
PS417_06025	hypothetical protein	NA	1339405	1340310	+	906	COG1073	Fermentation-respiration switch protein FrsA, has esterase activity, DUF1100 family	Signal transduction mechanisms	9	0.0441617	-0.0544654	0.0986271	0.884315	0.742905	0.733154	0.711864	FALSE	FALSE	FALSE	FALSE	FALSE	426	9	0	0	0.526	0.377	0.27	0.301	0.252	0.138	0.278	0.597	0.695	-0.015	0.049	-0.022	0.251	0.353	-0.232	0.108	-0.214	0.39	0.269	0.403	-0.053	0.232	0.369
PS417_06030	hypothetical protein	NA	1340307	1340633	+	327	NA	No COG Annotation	No COG Annotation	25	0.152703	0.177316	-0.024613	0.492568	0.144942	0.905553	0.579725	FALSE	FALSE	FALSE	FALSE	FALSE	426	9	0	0	-0.018	0.197	0.212	0.203	0.185	-0.107	0.294	0.09	0.21	0.019	-0.099	0.178	-0.243	-0.412	0.333	-0.078	-0.139	-0.077	-0.243	-0.13	-0.146	0.185	-0.253
PS417_06035	hypothetical protein	NA	1340802	1341146	+	345	NA	No COG Annotation	No COG Annotation	25	-0.371628	0.264297	-0.635924	0.363363	0.349187	0.165489	0.322836	FALSE	FALSE	FALSE	FALSE	FALSE	426	9	0	0	NA	NA	NA	NA	NA	NA	NA	NA	NA	NA	NA	NA	NA	NA	NA	NA	NA	NA	NA	NA	NA	NA	NA
PS417_06040	hypothetical protein	NA	1341333	1341527	+	195	NA	No COG Annotation	No COG Annotation	25	0.162408	0.195115	-0.0327063	0.359431	0.143356	0.864872	1.42589	FALSE	FALSE	FALSE	FALSE	FALSE	426	9	0	0	0.087	-0.212	-0.451	-0.194	-0.014	-0.277	-0.039	-0.236	0.228	0.278	-0.099	0.445	0.103	0.062	0.174	0.268	0.184	0.379	0.399	0.233	0.166	0.1	0.113
PS417_06045	Outer membrane protein OmpA	NA	1341557	1342342	-	786	COG2885	Outer membrane protein OmpA and related peptidoglycan-associated (lipo)proteins	Cell wall/membrane/envelope biogenesis	11	0.293979	-0.0481256	0.342105	0.269975	0.718407	0.200815	1.69145	FALSE	FALSE	FALSE	FALSE	FALSE	427	2	0	0	-0.028	0.192	0.613	0.61	-0.016	0.159	-0.201	0.434	0.226	0.074	0.5	0.191	0.212	0.451	-0.007	0.351	-0.109	0.371	0.36	0.205	0.677	0.173	0.075
PS417_06055	pilin assembly protein	NA	1343094	1343438	-	345	NA	No COG Annotation	No COG Annotation	25	0.047279	0.0250107	0.0222683	0.672655	0.779623	0.823473	-0.385239	FALSE	FALSE	FALSE	FALSE	FALSE	428	1	0	0	0.074	-0.027	-0.373	-0.155	0.026	0.194	0.031	0.1	0.202	-0.182	-0.372	-0.07	-0.104	0.136	-0.016	-0.176	-0.217	-0.073	0.086	0.278	0.05	-0.269	-0.063
PS417_06060	Phosphoenolpyruvate carboxylase, type 1	ppc	1343624	1346251	+	2628	COG2352	Phosphoenolpyruvate carboxylase	Energy production and conversion	12	-0.0317497	-0.0861392	0.0543895	0.608722	0.0322471	0.39087	-0.749495	FALSE	FALSE	FALSE	FALSE	FALSE	429	1	0	0	0.049	0.123	0.101	0.154	-0.037	0.115	0.139	-0.022	0.178	-0.123	0.074	0.095	-0.043	-0.073	0.022	0.028	0.039	-0.051	-0.071	-0.022	-0.243	-0.419	-0.082
PS417_06075	hypothetical protein	NA	1348133	1348423	+	291	NA	No COG Annotation	No COG Annotation	25	-0.575704	0.240028	-0.815732	0.164623	0.330638	0.0599945	-0.891617	FALSE	FALSE	FALSE	FALSE	FALSE	430	6	0	0	0.252	-0.166	-1.223	0.16	-0.391	-0.496	0.032	-0.066	-0.112	-0.785	0.26	-0.446	0.085	0.055	0.306	-0.226	0.18	0.146	-0.231	-0.47	0.09	0.29	-0.616
PS417_06080	Uncharacterized conserved protein YecE, DUF72 family	NA	1348423	1349283	+	861	COG1801	Uncharacterized conserved protein YecE, DUF72 family	Function unknown	4	0.0810579	0.0188112	0.0622467	0.355219	0.711203	0.470836	0.708911	FALSE	FALSE	FALSE	FALSE	FALSE	430	6	0	0	0.022	-0.255	0.044	-0.176	0.098	-0.142	-0.061	0.02	-0.072	0.043	-0.006	-0.132	-0.149	-0.02	0.011	-0.003	0.045	-0.062	-0.098	-0.091	-0.052	-0.055	-0.035
PS417_06085	2-Methylisocitrate lyase, PEP mutase family	NA	1349311	1350138	+	828	COG2513	2-Methylisocitrate lyase and related enzymes, PEP mutase family	Carbohydrate transport and metabolism	5	0.129931	0.149499	-0.0195681	0.33247	0.0626835	0.876124	0.854496	FALSE	FALSE	FALSE	FALSE	FALSE	430	6	0	0	0.035	0.014	0.079	-0.075	0.047	0.153	0.169	-0.334	-0.127	0.088	-0.245	-0.021	-0.283	0.163	0.102	0.169	0.006	0.102	0.102	0.031	-0.178	-0.068	-0.213
PS417_06090	Uncharacterized conserved protein	NA	1350166	1350840	+	675	COG3921	Uncharacterized conserved protein	Function unknown	4	-0.0322737	-0.0622532	0.0299795	0.58738	0.29035	0.646749	-1.00449	FALSE	FALSE	FALSE	FALSE	FALSE	430	6	0	0	-0.095	-0.177	-0.023	-0.024	-0.018	0.032	-0.036	0.014	0.105	-0.126	-0.071	-0.029	-0.078	-0.141	-0.026	0.022	0.088	0.083	0.026	-0.034	0.086	0.209	0.002
PS417_06095	energy transducer TonB	NA	1350844	1351464	-	621	NA	No COG Annotation	No COG Annotation	25	0.277668	-0.0388275	0.316496	0.420043	0.821392	0.375778	0.667029	FALSE	FALSE	FALSE	FALSE	FALSE	431	1	0	0	-0.032	-0.065	-0.282	-0.401	-0.064	-0.073	-0.245	-0.031	-1.183	-0.234	0.047	0.17	0.279	0.017	0.409	0.41	-0.365	-0.572	0.788	0.114	0.292	-0.275	-0.405
PS417_06100	16S rRNA (guanine1516-N2)-methyltransferase	rsmJ	1351561	1352343	+	783	NA	No COG Annotation	No COG Annotation	25	0.15266	0.164653	-0.0119927	0.528567	0.361514	0.966184	1.46105	FALSE	FALSE	FALSE	FALSE	FALSE	432	1	0	0	-0.74	0.037	-0.635	-0.694	-0.502	-0.313	-0.226	-0.679	-0.9	0.162	0.045	0.232	0.353	-0.545	0.151	0.066	-0.418	-0.736	-0.776	0.198	-0.049	-0.672	-0.389
PS417_06105	transcriptional regulator, TetR family	NA	1352534	1353169	-	636	COG1309	DNA-binding transcriptional regulator, AcrR family	Transcription	2	0.0163229	0.0917129	-0.07539	0.907119	0.132134	0.593233	-0.224904	FALSE	FALSE	FALSE	FALSE	FALSE	433	1	0	0	0.021	-0.247	0.034	-0.029	0.221	0.305	-0.144	-0.198	0.073	-0.084	0.089	0.098	0.088	0.006	0.201	0.127	0.149	0.46	0.259	-0.074	-0.042	0.001	0.169
PS417_06110	membrane fusion protein, multidrug efflux system	NA	1353263	1354363	+	1101	COG0845	Multidrug efflux pump subunit AcrA (membrane-fusion protein)	Cell wall/membrane/envelope biogenesis	11	0.0233908	-0.0974222	0.120813	0.893857	0.415683	0.528883	0.234746	FALSE	FALSE	FALSE	FALSE	FALSE	434	2	0	0	0.196	-0.042	0.146	-0.011	0.04	0.177	-0.109	0.079	0.13	0.273	0.146	0.194	-0.223	-0.04	-0.012	0.055	0.113	-0.027	0.159	-0.12	-0.041	0.101	0.138
PS417_06115	multidrug efflux pump	NA	1354370	1357435	+	3066	COG0841	Multidrug efflux pump subunit AcrB	Defense mechanisms	17	-0.257457	-0.141905	-0.115553	1.96624e-05	0.0123132	0.0708248	-5.23104	FALSE	FALSE	FALSE	FALSE	FALSE	434	2	0	0	-0.036	-0.148	-0.232	-0.061	0.047	-0.247	0.012	0.01	0.017	0.042	-0.039	-0.018	0.022	0.068	0.04	-0.025	0.038	0.027	0.034	0.012	0.008	-0.07	-0.004
PS417_06120	hypothetical protein	NA	1357578	1357850	-	273	NA	No COG Annotation	No COG Annotation	25	0.224894	0.0798718	0.145023	0.0662273	0.165128	0.218289	2.10198	FALSE	FALSE	FALSE	FALSE	FALSE	435	4	0	0	0.094	-0.039	0.208	-0.086	0.013	-0.041	0.153	-0.188	0.005	-0.246	-0.085	0.006	-0.006	-0.062	-0.081	-0.127	-0.049	-0.03	0.023	-0.139	0.018	0.105	-0.209
PS417_06125	Protein of unknown function (DUF4197)	NA	1357873	1358562	-	690	NA	No COG Annotation	No COG Annotation	25	-0.286633	0.128509	-0.415142	0.123434	0.467464	0.0525479	-1.53994	FALSE	FALSE	FALSE	FALSE	FALSE	435	4	0	0	-0.479	0.112	0.227	-0.208	0.098	-0.117	-0.358	-0.036	-0.071	0.301	0.358	0.169	0.05	0.315	0.423	0.168	-0.017	-0.045	0.468	0.135	0.052	0.401	0.056
PS417_06130	putative lipoprotein	NA	1358603	1359004	-	402	COG3126	Uncharacterized lipoprotein YbaY	Function unknown	4	-0.15877	0.167996	-0.326765	0.239005	0.0084482	0.0236387	-2.01362	FALSE	FALSE	FALSE	FALSE	FALSE	435	4	0	0	-0.07	-0.27	0.045	0.067	-0.081	0.079	-0.207	0.189	0	-0.061	-0.03	-0.061	-0.004	-0.125	-0.003	0.027	-0.033	-0.025	0.057	0.011	0.11	-0.045	-0.12
PS417_06135	glycerol-3-phosphate acyltransferase	plsB	1359056	1361575	-	2520	COG2937	Glycerol-3-phosphate O-acyltransferase	Lipid transport and metabolism	7	0.118815	0.197121	-0.0783068	0.00457239	1.5168e-05	0.089318	2.7457	FALSE	FALSE	FALSE	FALSE	FALSE	435	4	0	0	0.023	0.055	0.128	-0.057	0.361	-0.047	-0.008	0.007	-0.043	0.006	0.131	-0.02	0.004	0.003	-0.009	-0.114	0	-0.088	0.056	0.056	0.066	0.088	-0.008
PS417_06140	cold-shock DNA-binding protein family	cspA1	1361758	1361967	+	210	COG1278	Cold shock protein, CspA family	Transcription	2	0.0278187	-0.0932856	0.121104	0.861682	0.453938	0.43129	-0.000409162	FALSE	FALSE	FALSE	FALSE	FALSE	436	1	0	0	-0.112	-0.195	-0.234	-0.099	-0.086	-0.407	0.044	-0.014	0.043	-0.515	-0.055	-0.227	-0.102	0.061	0.034	0.393	0.139	-0.015	0.032	-0.309	-0.267	-0.188	0.173
PS417_06145	hypothetical protein	NA	1362107	1362484	-	378	NA	No COG Annotation	No COG Annotation	25	-0.0489187	0.209222	-0.258141	0.84154	0.420176	0.363618	0.191155	FALSE	FALSE	FALSE	FALSE	FALSE	437	3	0	0	-0.379	-0.402	-0.338	0.013	-0.511	-0.354	-0.398	-0.285	0.617	0.21	-0.225	0.159	0.378	-0.459	-0.618	-0.037	-0.123	-0.05	0.132	-0.035	-0.198	-0.062	0.082
PS417_06150	23S rRNA m(1)G-745 methyltransferase	rrmA	1362539	1363348	-	810	NA	No COG Annotation	No COG Annotation	25	-0.0217282	-0.291487	0.269759	0.92089	0.0822581	0.281471	0.194821	FALSE	FALSE	FALSE	FALSE	FALSE	437	3	0	0	-0.171	-0.292	0.14	-0.229	0.177	0.157	0.337	0.139	0.515	-0.137	0.3	0.411	-0.36	-0.264	0.163	-0.374	-0.202	-0.464	-0.173	-0.082	-0.224	-0.532	0.016
PS417_06160	Exo-beta-1,3-glucanase, GH17 family	NA	1364755	1367346	-	2592	COG5309	Exo-beta-1,3-glucanase, GH17 family	Carbohydrate transport and metabolism	5	-0.311867	-0.197032	-0.114835	0.000737326	0.00046751	0.159045	-5.45596	FALSE	FALSE	FALSE	FALSE	FALSE	438	1	0	0	0.145	0.024	0.216	0.062	0.418	0.091	0.069	-0.02	0.701	0.073	0.17	0.101	0.001	0.135	0.248	0.166	0.156	0.186	0.004	0.164	-0.052	0.151	0.123
PS417_06165	tRNA A37 threonylcarbamoyladenosine dehydratase	NA	1367564	1368373	+	810	COG1179	tRNA A37 threonylcarbamoyladenosine dehydratase	Translation, ribosomal structure and biogenesis	14	-0.221444	-0.122002	-0.0994419	0.231557	0.31416	0.583695	-1.21986	FALSE	FALSE	FALSE	FALSE	FALSE	439	1	0	0	-0.457	-0.618	-0.226	-0.17	-0.115	-0.048	-0.042	-0.213	-0.698	-0.077	0.076	0.005	-0.127	0.024	-0.442	0.115	0.229	-0.084	0.191	-0.035	-0.257	-0.39	-0.011
PS417_06175	cysteine sulfinate desulfinase	NA	1368896	1370101	-	1206	COG0520	Selenocysteine lyase/Cysteine desulfurase	Amino acid transport and metabolism	1	-0.0774111	0.00335208	-0.0807632	0.670034	0.973734	0.648096	-0.908823	FALSE	FALSE	FALSE	FALSE	FALSE	440	4	0	0	-0.421	-0.201	-0.528	-0.217	-0.148	-0.057	-0.12	-0.48	-0.36	-0.575	-0.365	-0.317	-0.278	-0.122	-0.251	-0.007	-0.12	-0.296	-0.182	-0.437	-0.323	-0.324	-0.226
PS417_06190	sodium/proton antiporter, CPA1 family	NA	1371810	1373453	+	1644	COG0025	NhaP-type Na+/H+ or K+/H+ antiporter	Inorganic ion transport and metabolism	3	0.398842	0.335386	0.0634562	0.0102431	0.00220256	0.62559	3.53284	FALSE	FALSE	FALSE	FALSE	FALSE	441	1	0	0	0.306	0.438	0.342	0.331	0.176	0.245	0.155	0.407	-0.065	-0.149	0.225	-0.273	0.02	-0.115	0.084	0.033	-0.006	-0.048	-0.162	-0.081	0.172	0.166	0.1
PS417_06195	succinyldiaminopimelate aminotransferase apoenzyme	NA	1373467	1374666	-	1200	COG0436	Aspartate/methionine/tyrosine aminotransferase	Amino acid transport and metabolism	1	-0.197942	-0.11464	-0.0833013	0.0349733	0.133461	0.340444	-1.94795	FALSE	FALSE	FALSE	FALSE	FALSE	442	3	0	1	-0.29	0.001	-0.178	-0.097	-0.193	-0.147	-0.078	0.073	-0.499	-0.154	-0.038	-0.173	-0.31	0.157	-0.103	-0.086	-0.8	-0.098	0.171	0.038	-0.073	0.027	0.205
PS417_06200	UTP--GlnB (protein PII) uridylyltransferase, GlnD	glnD	1374815	1377517	-	2703	COG2844	UTP:GlnB (protein PII) uridylyltransferase	Posttranslational modification, protein turnover, chaperones	13	-2.03389	-2.53456	0.50067	8.82382e-13	7.89398e-18	0.00298225	-17.2028	TRUE	TRUE	TRUE	FALSE	TRUE	442	3	0	1	-0.355	-0.631	0.126	0.745	-0.361	-0.197	-0.035	-0.79	-0.298	-1.321	-1.316	-1.151	-0.757	-0.8	-0.724	-0.401	-0.737	-0.959	-0.863	-0.436	-0.58	-0.976	-0.14
[truncated: 3,608 more rows]
[truncated: 125 more columns]

## Sheet: sample metadata
Sample ID	Description	Sample Type	Sample Name	Row	Column	Set	Library	Index	Index Sequence	Fastq.File
[truncated: 60 more rows]

[truncated: 12 more sheets: barseq metadata, Insertion Mutant Map, strains selected for validation, P.putida homologs, Essential Genes, underannotated loci, Fig 2B (COG Categories), Fig 3B, Fig S6 Data (Validat'n), Fig 4 Data (Selected Heatmap), S5 Fig Data (Validation Models), S7 Fig Data (Timecourse Valid.), S11 Fig Data]
